# Supplementary material for: Dual transcriptome analysis reveals differential gene expression modulation influenced by Leishmania arginase and host genetic background
Source: Microb Genom. 2020 Sep 4;6(9):mgen000427. doi: 10.1099/mgen.0.000427 (PMC7643972; doi:10.1099/mgen.0.000427)
Supplement: Supplementary material 2 [file mgen-6-427-s002.xlsx]

## Sheet: Mus musculus
Gene_ID	Transcript_ID	Gene_Symbol	Gene_Description	BALB/c	SD	BALB/c_La-arg-	SD	BALB/c_La-WT	SD	C57BL/6	SD	C57BL/6_La-arg-	SD	C57BL/6_La-WT	SD
				mean		mean		mean		mean		mean		mean
378466	NR_038043,NR_038044	Gm10033	predicted gene 10033	0.73	0.25	0.37	0.12	0.69	0.11	0.67	0.22	0.26	0.17	0.43	0.22
378462	NM_194269	Morn2	MORN repeat containing 2	3.18	0.72	2.07	0.34	2.9	0.62	2.44	0.38	1.46	0.29	1.89	0.55
378460	NR_028279,NM_001002842	Pram1	PML-RAR alpha-regulated adaptor molecule 1	0.36	0.06	0.25	0.09	0.38	0.06	0.69	0.1	0.24	0.14	0.26	0.12
11542	NM_001174169,NM_027025,NM_009631	Adora3	adenosine A3 receptor	0.27	0.04	0.15	0.04	0.37	0.11	0.34	0.07	0.14	0.04	0.21	0.07
11540	NM_009630	Adora2a	adenosine A2a receptor	0.05	0.03	0.23	0.04	0.07	0.02	0.15	0.04	1.06	0.21	0.64	0.11
11541	NM_007413	Adora2b	adenosine A2b receptor	0.92	0.11	1.11	0.24	0.82	0.1	0.51	0.05	3.7	0.43	1.96	0.25
11546	NM_009632	Parp2	poly (ADP-ribose) polymerase family, member 2	7.66	0.66	7.09	0.35	7.72	0.72	12.47	0.86	8.8	0.76	9.47	0.3
11544	NM_007414	Adprh	ADP-ribosylarginine hydrolase	14.84	0.89	12.28	1.67	14.45	1.79	13.7	0.7	11.64	1.18	14.89	1.41
11545	NM_007415	Parp1	poly (ADP-ribose) polymerase family, member 1	25.5	1.85	14.85	1.34	20.87	2.34	21.79	1.24	11.82	1.17	13.73	1
11549	NM_013461,NM_001271760,NM_001271759,NM_001271761	Adra1a	adrenergic receptor, alpha 1a	3.89	0.45	8.62	0.81	4.27	0.2	5.99	0.47	13.09	0.42	11.25	1.07
19395	NM_011242	Rasgrp2	RAS, guanyl releasing protein 2	0.24	0.04	0.15	0.05	0.24	0.05	1.04	0.23	0.4	0.12	0.57	0.09
665113	NM_026910,NM_001163009,NM_001163008,NM_001163007	Tnik	TRAF2 and NCK interacting kinase	0.03	0.01	0.03	0.02	0.05	0.03	0.04	0.01	0.01	0.01	0.02	0
235380	NM_172771	Dmxl2	Dmx-like 2	7.65	1.87	11.29	3.89	11.07	3.19	9.85	1.34	14.22	2.69	13.08	2.55
235386	NM_177351	Hykk	hydroxylysine kinase 1	0.05	0.01	0.02	0.01	0.03	0.02	0.05	0.01	0.01	0.01	0.01	0
97159	NM_001163019,NM_175287	A430005L14Rik	RIKEN cDNA A430005L14 gene	12.93	1.25	11.79	1.48	12.37	1.07	10.19	0.77	8.37	1.34	8.21	0.52
260299	NM_153112	Cadm4	cell adhesion molecule 4	0.07	0.02	0.07	0.05	0.11	0.1	0.05	0.02	0.07	0.03	0.05	0.03
16709	NM_008477,NM_001293636,NM_001293635	Ktn1	kinectin isoform 3	1.8	0.63	1.43	0.6	1.9	0.57	3.08	0.72	2.65	0.6	2.59	0.53
16706	NM_013571	Ksr1	kinase suppressor of ras 1	0.7	0.07	0.61	0.07	0.59	0.17	0.76	0.06	0.53	0.05	0.46	0.08
12018	NM_007523	Bak1	BCL2-antagonist/killer 1	32.56	2.83	33.22	3.8	39.36	3.74	20.45	1.45	25.09	2.31	31.54	4.27
12015	NM_007522,NM_001285453	Bad	BCL2-associated agonist of cell death	19	2.26	15.59	2.4	21.84	1.21	17.96	1.63	15.65	3.32	18.93	2.29
12014	NM_001109661	Bach2	BTB and CNC homology 2	0.09	0.01	0.18	0.06	0.07	0.02	0.19	0.02	0.14	0.05	0.1	0.04
12017	NM_001171739	Bag1	BCL2-associated athanogene 1	71.84	6.54	59.43	8.71	71.35	7.2	56.14	4.26	44.2	3.75	49.95	3.62
245828	NM_001024206	Trappc1	trafficking protein particle complex 1	34.06	2.9	23.95	2.41	37.77	2.62	27.52	1.79	20.23	2.56	28.08	3.17
12013	NM_007520	Bach1	BTB and CNC homology 1	13.11	1.25	18.81	3	13.51	1.61	21.95	0.94	20.48	0.95	19.19	1.28
52468	NM_001113470,NM_146012	Ctdsp2	CTD (carboxy-terminal domain, RNA polymerase II, polypeptide A) small phosphatase 2	17.23	0.75	11.5	2.82	14.04	1.41	25.34	2.61	10.06	0.94	9.61	1.27
52469	NM_026618	Coa3	cytochrome C oxidase assembly factor 3	45.83	4.3	30.59	3.68	41.88	4.41	34.62	3.19	22.94	2.06	27	3.38
17250	NM_008576	Abcc1	ATP-binding cassette, sub-family C (CFTR/MRP), member 1	22.52	1.09	27.53	1.58	26.39	2.36	22.97	0.73	35.02	1.93	37.84	2.07
17252	NM_021557	Rdh11	retinol dehydrogenase 11	16.54	1.46	20.7	1.29	19.06	0.75	13.79	0.78	15.36	1.06	16.37	1.75
17254	NM_008577,NM_001161413	Slc3a2	solute carrier family 3 (activators of dibasic and neutral amino acid transport), member 2	56	2.6	168.46	13.27	63.95	4.56	44.68	3.4	124.02	6.12	88.29	9.02
52466	NM_026740	Slc46a1	solute carrier family 46, member 1	2.47	0.17	1.31	0.19	1.85	0.31	2.36	0.16	1.11	0.24	1.39	0.29
100019	NM_001081392	Mdn1	midasin homolog (yeast)	2.57	0.52	1.84	0.4	1.95	0.42	1.85	0.18	1.67	0.19	1.61	0.17
100616095	NR_038186	0610007N19Rik	RIKEN cDNA 0610007N19	0.24	0.03	0.16	0.06	0.16	0.1	0.03	0.03	0.03	0.04	0.01	0.01
69170	NR_037569	1810026B05Rik	RIKEN cDNA 1810026B05 gene	2.66	0.46	2.61	0.47	2.23	0.42	3.28	0.25	3.4	0.19	2.97	0.31
69171	NM_026977	Cnppd1	cyclin Pas1/PHO80 domain containing 1	28.89	2.59	40.8	5.4	27.56	2.67	33.27	1.81	39.55	2.59	29.4	1.25
69178	NM_024225,NM_001199188	Snx5	sorting nexin 5	149.16	6.59	98.37	5.24	131	15.58	173.82	9.8	109.28	4.49	129.57	12.46
69179	NM_028839	Tmem110	transmembrane protein 110	1.57	0.11	1.02	0.12	1.31	0.26	1.65	0.23	1.07	0.16	0.86	0.09
211556	NM_145964	Ap1ar	adaptor-related protein complex 1 associated regulatory protein	5.97	0.32	3.32	0.21	5.24	0.26	5.41	0.19	2.48	0.42	3.04	0.3
211550	NM_145133	Tifa	TRAF-interacting protein with forkhead-associated domain	33.11	1.33	35.62	1.25	36.12	0.98	51.74	2.62	61.73	5.45	59.42	2.74
320506	NM_177178	Lmbrd2	LMBR1 domain containing 2	3.39	1.1	2.74	0.84	3.08	0.94	4.34	0.67	3.64	0.62	3.89	0.89
320507	NR_040621	D930015M05Rik	RIKEN cDNA D930015M05 gene	0.1	0.05	0.19	0.07	0.11	0.05	0.19	0.05	0.11	0.06	0.11	0.08
13058	NM_007807	Cybb	cytochrome b-245, beta polypeptide	176.68	30.47	179.56	28.05	158.41	25.03	209.09	17.59	295.06	8.71	277.92	7.45
13052	NM_001025192,NM_009988,NM_001276263	Cxadr	coxsackie virus and adenovirus receptor	0.03	0.01	0.06	0.04	0.05	0.03	0.06	0.03	0.06	0.03	0.1	0.1
13051	NM_009987	Cx3cr1	chemokine (C-X3-C motif) receptor 1	8.03	0.68	3.42	0.36	5.34	1.24	3.47	0.39	1.44	0.11	1.94	0.34
13057	NM_007806,NM_001301284	Cyba	cytochrome b-245 light chain isoform 2	805.39	104.42	947.33	148.87	857.08	65.96	663.47	35.56	850.08	77.35	848.84	92.34
54170	NM_017475	Rragc	Ras-related GTP binding C	82.44	6.32	128.58	20.75	97.29	5.21	63.87	3.66	90.11	3.04	92.04	5.81
20259	NM_001146196,NM_009132	Scin	scinderin	0.08	0.04	0.03	0.02	0.06	0.01	0.02	0.01	0.02	0.01	0.01	0.02
20250	NM_009128	Scd2	stearoyl-Coenzyme A desaturase 2	8.73	1.1	4.74	0.6	12.62	0.68	7.75	0.58	2.92	0.3	4.86	0.27
20256	NM_009131	Clec11a	C-type lectin domain family 11, member a	0.75	0.23	0.4	0.1	0.65	0.13	0.63	0.07	0.41	0.09	0.58	0.13
20257	NM_025285	Stmn2	stathmin-like 2	0.18	0.05	0.18	0.05	0.18	0.07	0.01	0.01	0.01	0.02	0.01	0.02
382985	NM_199476	Rrm2b	ribonucleotide reductase M2 B (TP53 inducible)	0.82	0.2	0.42	0.18	0.6	0.18	1.06	0.11	0.51	0.11	0.49	0.13
380855	NM_001013769	Rsl1	regulator of sex limited protein 1	1.1	0.16	0.95	0.22	1.04	0.26	1.45	0.2	1.59	0.38	1.57	0.22
380850	NM_001256065	Gm5141	predicted gene 5141	0.37	0.12	0.06	0.03	0.29	0.09	0.45	0.13	0.12	0.05	0.18	0.06
59038	NM_021534	Pxmp4	peroxisomal membrane protein 4	5.14	0.36	3.79	0.63	4.89	0.33	6.23	0.41	3.46	0.29	4.23	0.63
59032	NM_021529	Ppp2r3c	protein phosphatase 2, regulatory subunit B'', gamma	4.66	0.6	3.56	0.63	4.13	0.92	4.9	0.46	3.84	0.3	4.21	0.25
59030	NM_001141946,NM_001286983,NM_021527,NM_001286981	Mkks	McKusick-Kaufman syndrome	4.18	0.08	4.86	0.24	4.61	0.39	3.09	0.2	5.58	0.3	6.29	0.43
59031	NM_021528	Chst12	carbohydrate sulfotransferase 12	11.9	0.9	5.62	0.88	11.41	1.71	12.47	1.16	3.87	0.39	7.06	0.7
59036	NM_021532,NM_001190466	Dact1	dapper homolog 1, antagonist of beta-catenin (xenopus)	0.03	0.02	0.05	0.02	0.03	0.02	0.02	0.01	0.03	0.02	0.02	0.01
59035	NM_021531,NM_153141	Carm1	coactivator-associated arginine methyltransferase 1	2.64	0.35	2.32	0.68	2.26	0.22	2.56	0.16	1.63	0.19	2.1	0.29
238875	NM_177713	Gapt	Grb2-binding adaptor, transmembrane	0.29	0.03	0.12	0.08	0.17	0.1	0.36	0.07	0.07	0.04	0.19	0.07
238871	NM_011056	Pde4d	phosphodiesterase 4D, cAMP specific	0.52	0.06	0.61	0.07	0.49	0.06	0.16	0.03	0.11	0.02	0.12	0.01
12833	NM_009933	Col6a1	collagen, type VI, alpha 1	2.95	0.34	2.46	0.34	2.93	0.63	0.79	0.16	0.7	0.13	0.83	0.12
12832	NM_007737	Col5a2	collagen, type V, alpha 2	4.79	0.37	4.22	0.48	4.83	0.66	0.95	0.13	0.77	0.18	0.89	0.15
12831	NM_015734	Col5a1	collagen, type V, alpha 1	1.67	0.25	1.58	0.24	1.68	0.44	0.46	0.1	0.37	0.07	0.45	0.16
12830	NM_007736,NM_001163155	Col4a5	collagen, type IV, alpha 5	0.65	0.04	0.57	0.05	0.55	0.1	0.7	0.09	0.55	0.13	0.56	0.05
12837	NM_007739	Col8a1	collagen, type VIII, alpha 1	0.31	0.06	0.28	0.05	0.37	0.1	0.13	0.02	0.07	0.02	0.12	0.03
12836	NM_007738	Col7a1	collagen, type VII, alpha 1	0.02	0.01	0.05	0	0.04	0.03	0.02	0.01	0.02	0.01	0.02	0.01
12835	NM_001243008,NM_001243009	Col6a3	collagen, type VI, alpha 3	0.7	0.08	0.6	0.12	0.74	0.32	0.15	0.02	0.11	0.04	0.14	0.03
12834	NM_146007	Col6a2	collagen, type VI, alpha 2	1.25	0.1	1.17	0.15	1.43	0.51	0.44	0.08	0.31	0.06	0.46	0.14
268857	NM_001081280,NM_175547	Nlrc3	protein NLRC3 isoform 2	2.8	0.2	4.3	0.94	2.92	0.43	1.97	0.2	2.38	0.26	2.05	0.31
66506	NM_025604	Psmg3	proteasome (prosome, macropain) assembly chaperone 3	7.3	0.98	6.72	1.16	7.82	0.65	5.79	0.62	4.69	0.87	4.54	0.69
66500	NM_023214	Slc30a7	solute carrier family 30 (zinc transporter), member 7	4.11	0.49	5.03	0.58	4.36	0.58	4.14	0.14	5.44	0.2	4.79	0.15
66508	NM_025605	Lamtor1	late endosomal/lysosomal adaptor, MAPK and MTOR activator 1	94.63	7.51	67.55	10.88	83.96	5.66	101.76	5.35	68.1	5.52	80.36	7.1
22678	NM_178447,NM_001044698,NM_001044700,NM_001044697,NM_001294323	Zfp2	zinc finger protein 2	0.15	0.03	0.05	0.03	0.15	0.04	0.08	0.01	0.02	0.01	0.02	0.02
22670	NM_001286726,NM_001286727,NM_001025599	Trim26	tripartite motif-containing 26	6.27	0.58	6.06	0.49	5.77	0.53	6.45	0.41	5.35	0.35	4.96	0.43
26568	NM_011988	Slc27a3	solute carrier family 27 (fatty acid transporter), member 3	0.09	0.04	0.1	0.06	0.1	0.02	0.08	0.04	0.04	0.02	0.04	0.05
26569	NM_011989	Slc27a4	solute carrier family 27 (fatty acid transporter), member 4	7.24	0.66	4.22	0.54	6.39	0.74	5.68	0.51	3.66	0.29	4.41	0.28
26562	NM_011986	Ncdn	neurochondrin	7.1	0.85	8.39	1.02	7.16	0.75	5.84	0.5	5.19	0.39	5.32	0.54
107895	NM_145128	Mgat5	mannoside acetylglucosaminyltransferase 5	9.26	0.78	7.23	1.47	8.56	0.8	9.88	0.73	6.69	0.56	9.15	0.8
26561	NM_011985	Mmp23	matrix metallopeptidase 23	0.67	0.23	0.7	0.21	0.69	0.16	0.14	0.09	0.09	0.07	0.07	0.04
75530	NM_029327	Lyrm7	LYR motif containing 7	0.11	0.04	0.09	0.04	0.1	0.05	0.14	0.03	0.08	0.02	0.07	0.04
75538	NM_028169	Fam71e1	family with sequence similarity 71, member E1	0.47	0.13	0.42	0.25	0.35	0.12	0.45	0.15	0.36	0.2	0.34	0.21
209446	NM_001105197,NM_001105196,NM_001271490,NM_001271491,NM_001271489,NM_172472	Tfe3	transcription factor E3	16.81	0.93	15.73	2.51	14.96	1.56	18.6	1.54	16.52	1.25	18.1	1.63
104271	NM_031374	Tex15	testis expressed gene 15	0.02	0.01	0.02	0	0.02	0.01	0.03	0.01	0.01	0.01	0.01	0.01
75284	NM_029236	Bcdin3d	BCDIN3 domain containing	1.96	0.45	1.7	0.21	1.68	0.29	2.45	0.38	1.29	0.38	1.79	0.36
105638	NM_001047433,NM_172254,NR_104303,NR_104304,NR_104305,NM_001284346	Dph3	diphthamine biosynthesis 3	5.9	0.6	5.84	0.62	6.42	0.94	5.3	0.55	5.31	0.49	5.34	0.34
474145	NM_001005860	Clec4a4	C-type lectin domain family 4, member a4	0.57	0.09	0.34	0.09	0.55	0.06	1.3	0.12	0.77	0.15	0.8	0.33
102941	NR_045448	B630019K06Rik	RIKEN cDNA B630019K06 gene	0.69	0.05	0.39	0.02	0.63	0.08	0.68	0.08	0.2	0.09	0.29	0.07
668224	NR_045872	Gm9054	predicted gene 9054	1.59	0.35	0.77	0.3	0.98	0.26	0.55	0.14	0.24	0.13	0.39	0.22
668225	NM_001214911	Fignl2	fidgetin-like 2	0.69	0.05	0.54	0.1	0.57	0.1	0.6	0.09	1.04	0.11	0.84	0.07
330902	NR_045742	Gm16853	predicted gene, 16853	0.18	0.07	0.28	0.07	0.21	0.07	0.17	0.08	0.23	0.09	0.29	0.09
21930	NM_009398	Tnfaip6	tumor necrosis factor alpha induced protein 6	0.05	0.03	0.18	0.04	0.09	0.06	0.03	0.01	0.13	0.03	0.09	0.08
21933	NM_020275	Tnfrsf10b	tumor necrosis factor receptor superfamily, member 10b	0.45	0.09	0.53	0.04	0.43	0.1	0.25	0.04	0.28	0.06	0.27	0.08
21934	NM_009399	Tnfrsf11a	tumor necrosis factor receptor superfamily, member 11a	16.36	1.37	8.82	0.82	12.11	0.43	13.46	0.96	7.25	0.53	9.02	0.9
21935	NM_011608	Tnfrsf17	tumor necrosis factor receptor superfamily, member 17	0.19	0.04	0.15	0.06	0.13	0.08	0.34	0.12	0.19	0.09	0.17	0.06
21936	NM_009400,NM_021985	Tnfrsf18	tumor necrosis factor receptor superfamily, member 18	0.05	0.04	0.03	0.02	0.05	0.02	0.16	0.09	0.15	0.09	0.22	0.12
21937	NM_011609	Tnfrsf1a	tumor necrosis factor receptor superfamily, member 1a	30.35	2.11	19	2.06	27.22	1.64	36.69	3.37	28.59	2.69	37.65	4.22
21938	NM_011610	Tnfrsf1b	tumor necrosis factor receptor superfamily, member 1b	85.08	4.22	141.82	16.74	96.66	8.88	131.36	8.93	355.19	20.21	289.5	3.95
21939	NM_170704,NM_011611,NR_027852,NM_170702,NM_170703	Cd40	CD40 antigen	3.91	0.46	14.11	1.47	4.38	0.43	11.43	1.69	72.71	8.06	51.32	12.17
210094	NM_001164518	Iglon5	IgLON family member 5	0.03	0.02	0.1	0.06	0.02	0.02	0.07	0.02	0.12	0.06	0.08	0.06
57080	NM_001244936,NM_001081468,NM_001081469,NM_001081466,NM_001081467,NM_001081464,NM_001081465,NM_001081462,NM_001081463,NM_001081470,NM_020331	Gtf2ird1	general transcription factor II I repeat domain-containing 1	1.38	0.18	1.51	0.49	1.47	0.24	1.28	0.16	0.93	0.23	0.85	0.15
107702	NM_145135,NM_001172100,NM_001172101	Rnh1	ribonuclease/angiogenin inhibitor 1	267.85	20.95	379.35	35.96	358.25	29.94	128.12	8.06	172.39	14.48	179.51	14.27
107701	NM_153053	Sf3b4	splicing factor 3b, subunit 4	8.25	0.99	11.13	1.9	9.41	1.3	6.68	0.83	7.33	0.64	8.39	0.82
233033	NM_175021	Samd4b	sterile alpha motif domain containing 4B	4.55	0.41	6.9	1.72	4.55	0.25	4.88	0.5	7.02	0.69	6.61	0.31
11846	NM_007482	Arg1	arginase, liver	1.46	0.36	0.77	0.28	1.31	0.2	2.19	0.44	1.5	0.28	1.62	0.41
433416	NM_001177392	Gm13547	predicted gene 13547	0.17	0.1	0.17	0.12	0.11	0.12	0.1	0.05	0.19	0.15	0.1	0.14
68349	NM_026688	Ndufs3	NADH dehydrogenase (ubiquinone) Fe-S protein 3	48.75	4.24	42.64	4.64	48.6	5.45	39.53	2.78	29.35	3.12	36.28	1.85
68346	NM_178848	Sirt5	sirtuin 5	2.71	0.47	1.43	0.16	2.22	0.32	2.25	0.37	0.59	0.13	0.74	0.05
68347	NM_026686	0610011F06Rik	RIKEN cDNA 0610011F06 gene	4.69	0.48	3.61	0.64	4.52	0.42	5.11	0.66	3.38	0.95	4.29	0.86
68342	NM_026684	Ndufb10	NADH dehydrogenase (ubiquinone) 1 beta subcomplex, 10	51.04	5.6	40.03	4.12	53.62	4.72	63.94	2.16	50.61	4.4	59.58	6.53
67378	NM_026116	Bbs2	Bardet-Biedl syndrome 2 (human)	1.77	0.13	1.13	0.09	1.53	0.08	2.29	0.11	1.23	0.18	1.41	0.07
67379	NM_207677	Dedd2	death effector domain-containing DNA binding protein 2	5.8	0.36	8.75	1.3	6.99	1.23	5.45	0.52	5.09	0.62	4.26	0.74
67374	NM_023844	Jam2	junction adhesion molecule 2	0.17	0.05	0.12	0.03	0.14	0.04	0.16	0.05	0.13	0.04	0.11	0.05
67370	NM_001039951,NM_026112	Zfp606	zinc finger protein 606	1.69	0.32	0.93	0.15	1.52	0.29	2.01	0.3	0.96	0.13	1.26	0.29
67371	NM_026113	Gtf3c6	general transcription factor IIIC, polypeptide 6, alpha	5.6	0.51	3.83	0.37	5.37	0.74	4.5	0.4	3.44	0.48	3.97	0.95
12010	NM_009735	B2m	beta-2 microglobulin	1724.52	64.58	1850.05	70.75	1795.28	131.52	1520.51	101.84	1725.4	61.69	1923.63	197.35
108105	NM_001159407,NM_001159408,NM_054052	B3gnt5	UDP-GlcNAc:betaGal beta-1,3-N-acetylglucosaminyltransferase 5	0.04	0.02	0.03	0.01	0.03	0.02	0.04	0.01	0.04	0.02	0.04	0.02
108100	NM_001037755,NM_001037754,NM_130862	Baiap2	brain-specific angiogenesis inhibitor 1-associated protein 2	11.4	0.95	18.14	2.07	13.64	1.12	15.47	1.06	14.1	1.4	11.79	0.78
108101	NM_153795	Fermt3	fermitin family homolog 3 (Drosophila)	136.05	14.65	137.52	20.78	146.97	12.22	125.89	6.74	131.69	8.64	150.64	14.05
17258	NM_001291195,NM_001033713,NM_001291196,NM_001291191	Mef2a	myocyte-specific enhancer factor 2A isoform d	12.96	3.96	15.87	5.16	15.31	4.08	23.32	2.58	19.91	3.07	18.12	4.31
17259	NM_001045484,NM_008578	Mef2b	myocyte enhancer factor 2B	0.29	0.12	0.38	0.06	0.31	0.09	0.08	0.06	0.12	0.08	0.05	0.04
229521	NM_018804	Syt11	synaptotagmin XI	2.22	0.13	1.47	0.07	2.13	0.2	2.81	0.15	1.6	0.11	2.03	0.15
268465	NM_177752	Eme1	essential meiotic endonuclease 1 homolog 1 (S. pombe)	2.09	0.21	1.88	0.2	2.21	0.43	0.97	0.08	1.13	0.18	1.15	0.14
109857	NM_173047	Cbr3	carbonyl reductase 3	11.15	1.05	7.63	0.99	13.01	2.19	10.44	0.53	5.39	0.62	8.07	0.69
76167	NM_029532	Snrnp35	small nuclear ribonucleoprotein 35 (U11/U12)	4.93	0.6	6.38	0.97	5	0.74	3.61	0.39	7.73	0.6	6.52	0.78
268469	NM_201609	Zfp652	zinc finger protein 652	6.07	0.46	6.47	0.74	6.78	0.74	7.74	0.09	5.07	0.2	5.33	0.72
232811	NM_146177,NM_001115018	Suv420h2	suppressor of variegation 4-20 homolog 2 (Drosophila)	6.13	0.62	3.01	0.3	5.36	0.43	8.6	0.6	2.14	0.26	2.69	0.34
232816	NM_170759	Zfp628	zinc finger protein 628	1.04	0.12	1.85	0.61	1.28	0.19	1.39	0.25	0.99	0.18	1.02	0.16
72397	NM_028226	Rbm12b1	RNA binding motif protein 12 B1	1.28	0.37	1.05	0.36	1.12	0.28	1.8	0.25	1.32	0.2	1.28	0.18
72391	NM_028222	Cdkn3	cyclin-dependent kinase inhibitor 3	1.46	0.32	1.42	0.37	1.74	0.24	1.57	0.31	1.35	0.35	1.53	0.32
72392	NM_001163532,NM_001163531,NM_028223	Tmem175	transmembrane protein 175	8.07	0.64	7.04	0.46	8.27	0.7	9.14	0.38	5.97	0.45	6.56	0.34
72399	NM_028227,NM_001289544,NM_001289543	Brap	BRCA1-associated protein isoform 2	19.14	1.53	20.89	1.36	19.68	2.39	18	0.8	18.33	1.47	17.52	1.65
17256	NR_102392,NM_010787,NM_001277312,NM_001277311,NM_001277310,NM_001277309	Mea1	male enhanced antigen 1	34.9	2.92	27.09	4.18	34.35	1.23	28.71	1.62	18.38	1.27	23.07	1.38
17257	NM_001081979,NM_010788	Mecp2	methyl CpG binding protein 2	3.32	0.4	3.92	0.48	3.18	0.37	4.13	0.31	4.45	0.2	4.35	0.48
101700	NM_198012	Trim68	tripartite motif-containing 68	2.61	0.24	1.3	0.13	1.92	0.19	1.47	0.12	0.43	0.15	0.42	0.08
101706	NM_133947	Numa1	nuclear mitotic apparatus protein 1	18.54	1.04	16.35	1.13	17.21	1.23	23.17	1.81	13.77	0.8	12.55	1.31
330122	NM_203320	Cxcl3	chemokine (C-X-C motif) ligand 3	0.71	0.16	9.55	1.04	3.08	0.7	0.77	0.24	14.91	1.76	12.58	2.39
109275	NM_175419	Actr5	ARP5 actin-related protein 5	4.06	0.35	3.19	0.55	3.79	0.42	3.85	0.52	2.28	0.35	2.47	0.29
109270	NM_146061	Prr5	proline rich 5 (renal)	0.33	0.06	0.12	0.03	0.2	0.09	0.07	0.04	0.03	0.04	0.07	0.03
73447	NM_026137,NM_028542,NM_001290783	Wdr13	WD repeat-containing protein 13 isoform 2	9.93	1	9.86	0.31	10.83	0.76	8.86	0.42	8	0.69	8.84	0.98
73449	NM_001033168	1700066B19Rik	RIKEN cDNA 1700066B19 gene	0.1	0.02	0.04	0.03	0.07	0.04	0.1	0.04	0.06	0.03	0.06	0.04
231042	NM_153092	Nupl2	nucleoporin like 2	2.1	0.12	1.51	0.11	2.04	0.34	1.86	0.23	1.08	0.17	1.19	0.21
240120	NM_146249	Zfp119b	zinc finger protein 119b	0.89	0.27	0.56	0.3	0.82	0.31	1.28	0.28	0.99	0.58	0.64	0.13
19326	NM_008997	Rab11b	RAB11B, member RAS oncogene family	5.78	0.27	5.16	0.61	5.75	0.24	6.33	0.52	4.89	0.22	5.41	0.42
140858	NM_080848	Wdr5	WD repeat domain 5	14.41	1.08	13.22	1.1	16.73	1.22	11.29	0.51	10.92	1.1	13.84	0.64
140859	NM_080849	Nek8	NIMA (never in mitosis gene a)-related expressed kinase 8	0.71	0.08	0.44	0.07	0.58	0.13	0.71	0.04	0.47	0.09	0.44	0.1
320742	NR_027445,NR_027446	A230072C01Rik	RIKEN cDNA A230072C01 gene	0.32	0.08	0.35	0.11	0.29	0.07	0.36	0.06	0.19	0.03	0.16	0.04
320299	NM_177128	Iqcb1	IQ calmodulin-binding motif containing 1	0.71	0.16	0.72	0.07	0.73	0.22	0.73	0.17	0.87	0.23	0.67	0.19
320292	NM_145839,NM_181318	Rasgef1b	RasGEF domain family, member 1B	41.47	2.35	130.03	7.71	48.85	4.28	40.4	1.75	290.59	21.32	164.85	9.01
320295	NR_040401	C920006O11Rik	RIKEN cDNA C920006O11 gene	0.05	0.02	0.04	0.04	0.02	0.04	0.67	0.12	0.51	0.22	0.3	0.1
236904	NM_001039061,NM_001039060,NM_153165,NM_001039059	Klhl15	kelch-like 15	0.96	0.24	0.83	0.2	0.92	0.13	1.32	0.12	0.92	0.18	1	0.12
236900	NM_145630	Pdk3	pyruvate dehydrogenase kinase, isoenzyme 3	4.67	0.54	3.73	0.26	4.64	0.19	5.46	0.56	3.59	0.29	4.17	0.45
329371	NR_040524	Dbhos	dopamine beta hydroxylase, opposite strand	0.49	0.15	0.29	0.11	0.41	0.11	0.52	0.1	0.26	0.08	0.28	0.06
232023	NM_146168	Vopp1	vesicular, overexpressed in cancer, prosurvival protein 1	10.8	0.73	10.93	1.06	12.57	0.75	7.03	0.48	6.57	0.46	6.74	0.59
237052	NM_146236	Tceal1	transcription elongation factor A (SII)-like 1	1.27	0.1	0.98	0.17	1.12	0.21	0.79	0.06	0.68	0.17	0.68	0.17
18769	NM_001277096,NM_011106,NM_001039391,NM_001039390,NM_001164055,NM_001164053	Pkig	protein kinase inhibitor, gamma	17.77	1.79	15.93	2.86	19.76	2.24	20.38	1.3	12.85	1.83	16.9	1.73
18768	NM_001039050,NM_001039051,NM_001039052,NM_001190402,NM_001039053,NM_008863	Pkib	protein kinase inhibitor beta, cAMP dependent, testis specific	3.64	0.38	1.76	0.33	2.92	0.33	3.44	0.18	2.2	0.19	2.7	0.47
18763	NM_013630	Pkd1	polycystic kidney disease 1 homolog	5.74	0.56	2.77	0.5	4.23	0.67	6.55	0.66	1.65	0.17	2.94	0.59
18762	NM_008860,NM_001039079	Prkcz	protein kinase C, zeta	0.18	0.08	0.19	0.07	0.2	0.1	0.27	0.05	0.39	0.09	0.28	0.09
18764	NM_008861	Pkd2	polycystic kidney disease 2	4.3	0.54	3.63	0.33	4.26	0.33	4.4	0.28	3.76	0.2	4.36	0.63
30057	NM_013897	Timm8b	translocase of inner mitochondrial membrane 8B	52.3	3.03	58.01	5.86	59.5	3.81	41.17	2.25	55.04	5.42	55.53	4.29
71777	NM_023626	Ing3	inhibitor of growth family, member 3	1.85	0.19	1.95	0.28	1.42	0.11	2.16	0.13	1.56	0.12	1.26	0.11
71776	NM_027919	Tha1	threonine aldolase 1	2.11	0.28	2.5	0.37	2.23	0.28	2.47	0.16	2.39	0.17	1.52	0.44
71772	NM_023625	Plbd2	phospholipase B domain containing 2	23.36	1.97	23.61	2.49	24	2.78	18.82	1.87	17.66	0.76	18.74	1.4
71770	NM_027915,NM_001035854	Ap2b1	adaptor-related protein complex 2, beta 1 subunit	28.73	1.91	27.27	4.19	25.87	2.01	23.74	2.06	20.48	1.53	21.28	1.94
71779	NM_001302383,NM_027920,NM_001302385,NM_001302384	39508	E3 ubiquitin-protein ligase MARCH8 isoform 2	19.05	1.14	16	0.97	18.51	1.49	16.31	0.73	11.4	0.72	12.94	0.33
71778	NM_175174	Klhl5	kelch-like 5	9.44	0.33	8.64	1.15	9.51	0.51	9.45	0.11	8.09	0.4	8.95	0.55
76205	NM_024270	Stard3nl	STARD3 N-terminal like	26.15	1.03	20.98	1.41	24.51	2.41	25.35	1.25	19.26	0.94	21.97	2.14
207806	NM_001029889	Gm608	predicted gene 608	1.48	0.45	0.71	0.32	1.15	0.4	2.06	0.33	0.89	0.22	1.01	0.21
12589	NM_009879	Ift81	intraflagellar transport 81	0.51	0.13	0.33	0.11	0.4	0.08	0.29	0.1	0.13	0.05	0.14	0.05
12583	NM_033037	Cdo1	cysteine dioxygenase 1, cytosolic	0.45	0.12	0.48	0.11	0.5	0.07	0.15	0.06	0.24	0.12	0.1	0.1
12581	NM_009878	Cdkn2d	cyclin-dependent kinase inhibitor 2D (p19, inhibits CDK4)	6.34	0.46	3.32	0.48	7.05	0.96	3.03	0.49	1.83	0.29	2.61	0.43
12580	NM_007671,NM_001301368	Cdkn2c	cyclin-dependent kinase 4 inhibitor C	11.4	1.04	6.38	0.36	10.88	1.17	8	0.71	3.87	0.42	4.93	0.49
12585	NM_007672	Cdr2	cerebellar degeneration-related 2	3.52	0.28	5.47	0.4	3.47	0.21	1.75	0.24	2.1	0.18	2.16	0.17
109905	NM_145541	Rap1a	RAS-related protein-1a	8.68	2.48	8.75	2.51	8.88	2.16	10.64	1.3	13.37	1.95	12.96	1.71
217203	NM_144830	Tmem106a	transmembrane protein 106A	34.93	1.53	35.35	5.98	31.86	2.34	31.62	2.2	26.27	0.92	28.4	1.63
217201	NM_172566	Rundc1	RUN domain containing 1	2.08	0.11	1.49	0.27	1.65	0.32	1.75	0.2	1.38	0.11	1.73	0.18
217207	NM_144831	Dhx8	DEAH (Asp-Glu-Ala-His) box polypeptide 8	10.05	0.32	9.88	0.92	9.78	0.53	9.06	0.51	7.81	0.43	8.62	0.32
100504195	NM_027587	Micalcl	MICAL C-terminal like	0.23	0.05	0.6	0.13	0.37	0.05	0.16	0.03	0.2	0.09	0.19	0.06
100504191	NR_045069	Gm16576	predicted gene 16576	0.26	0.05	0.23	0.07	0.19	0.03	0.27	0.04	0.24	0.06	0.14	0.05
67300	NM_001003908	Cltc	clathrin, heavy polypeptide (Hc)	92.87	18.76	71.58	19.24	77.46	18.65	107.51	7.1	84.74	10.07	89.31	17.7
109900	NM_133768	Asl	argininosuccinate lyase	30.33	2.73	27.53	2.73	31.92	2.19	22.35	1	20.45	2.11	22.91	1.86
244871	NM_001162921	Zc3h12c	zinc finger CCCH type containing 12C	2.34	0.57	8.62	2.66	3.3	0.9	2.29	0.24	20.46	3.41	15.39	1.78
244879	NM_001081152	Npat	nuclear protein in the AT region	1.16	0.42	0.81	0.33	1.16	0.43	1.65	0.24	1.11	0.32	1.14	0.18
73324	NM_028504,NM_001163521	1700034F02Rik	RIKEN cDNA 1700034F02 gene	0.06	0.02	0.02	0.01	0.03	0.02	0.07	0.04	0.02	0.02	0.03	0.02
13982	NM_001302531,NM_001302532,NM_007956,NR_126357,NM_001302533	Esr1	estrogen receptor isoform 2	0.63	0.1	0.65	0.18	0.6	0.12	0.72	0.09	0.62	0.04	0.67	0.1
266614	NM_148939	Ly6g5b	lymphocyte antigen 6 complex, locus G5B	0.22	0.08	0.47	0.16	0.52	0.12	0.13	0.06	0.29	0.2	0.32	0.14
213236	NM_173383	Dnd1	dead end homolog 1 (zebrafish)	0.64	0.18	0.27	0.1	0.47	0.08	0.34	0.08	0.24	0.11	0.24	0.16
213233	NM_145391	Tapbpl	TAP binding protein-like	6.55	0.52	7.74	1.08	6.83	0.69	10.42	2.19	11.82	0.72	13.8	3.27
241311	NM_001276332,NM_001085507	Zbtb34	zinc finger and BTB domain containing 34	1.52	0.33	1.21	0.49	1.16	0.11	1.98	0.32	0.98	0.23	1.01	0.33
69692	NM_027168	Hddc2	HD domain containing 2	6.47	0.92	4.01	0.83	6.12	0.93	4.95	0.28	2.16	0.63	2.73	0.69
69694	NM_175151	Tatdn1	TatD DNase domain containing 1	0.8	0.09	0.63	0.19	0.7	0.27	0.77	0.1	0.72	0.17	0.99	0.34
69697	NM_001163749,NM_027171	Camsap3	calmodulin regulated spectrin-associated protein family, member 3	0.07	0.02	0.07	0.03	0.07	0.03	0.14	0.03	0.04	0	0.06	0.01
69698	NM_001164819,NM_027172,NM_001164820	Slc52a3	solute carrier protein family 52, member 3	0.09	0.03	0.07	0.01	0.07	0.04	0.01	0.01	0.01	0.01	0.01	0.02
16000	NM_184052,NM_010512,NM_001111275,NM_001111274,NM_001111276	Igf1	insulin-like growth factor 1	48.02	8.22	42.91	6.22	47.15	7.26	43.41	3.5	55.71	5.38	61.86	8.07
16001	NM_010513	Igf1r	insulin-like growth factor I receptor	1.27	0.13	1.15	0.24	0.86	0.1	1.84	0.14	1.31	0.15	1.13	0.17
16007	NM_010516	Cyr61	cysteine rich protein 61	1.82	0.17	2.61	0.29	2.41	0.39	0.41	0.09	0.6	0.2	0.83	0.15
16004	NM_010515	Igf2r	insulin-like growth factor 2 receptor	47.77	4.3	47.73	2.5	47.02	3.06	40.66	1.63	47.95	2.8	51.13	2.45
16005	NM_008340	Igfals	insulin-like growth factor binding protein, acid labile subunit	0.13	0.05	0.16	0.07	0.12	0.02	0.08	0.03	0.15	0.09	0.11	0.05
16009	NM_008343	Igfbp3	insulin-like growth factor binding protein 3	0.09	0.02	0.06	0.02	0.15	0.13	0.02	0.02	0.01	0.01	0.08	0.09
19255	NM_008977,NM_001127177	Ptpn2	protein tyrosine phosphatase, non-receptor type 2	5.64	0.5	7.36	1.37	5.72	1.22	6.8	0.83	10.57	0.89	9.56	0.53
56843	NM_020277	Trpm5	transient receptor potential cation channel, subfamily M, member 5	0.03	0.02	0.01	0.01	0.03	0.03	0.03	0.01	0.03	0.02	0.02	0.03
56846	NM_021546	Necab3	N-terminal EF-hand calcium binding protein 3	0.07	0.04	0.06	0.02	0.07	0.03	0.07	0.03	0.06	0.04	0.02	0.03
56844	NM_138631,NM_020285,NM_001115085	Tssc4	tumor-suppressing subchromosomal transferable fragment 4	9.15	1.17	8.09	1.43	8.69	0.77	6.62	0.51	5.45	0.49	6.11	0.44
17355	NM_133919,NM_001080798	Aff1	AF4/FMR2 family, member 1	5.88	0.58	9.13	2.18	5.27	0.23	8.41	0.96	10.82	0.47	6.89	0.97
17354	NM_001252561,NR_045538,NR_045539,NM_010804,NM_001252560	Mllt10	myeloid/lymphoid or mixed-lineage leukemia (trithorax homolog, Drosophila); translocated to, 10	4.34	0.54	4.21	0.42	4.26	0.41	5.03	0.23	3.85	0.06	3.96	0.32
17357	NM_010807	Marcksl1	MARCKS-like 1	105.47	8.71	196.8	18.65	88.78	11.22	55.12	5.19	311.47	23.73	233.64	32.52
17356	NM_010806	Mllt4	myeloid/lymphoid or mixed-lineage leukemia (trithorax homolog, Drosophila); translocated to, 4	9.68	1.27	10.72	1.72	9.24	1.16	6.28	0.31	6.02	0.35	5.69	0.43
17350	NM_026810	Mlh1	mutL homolog 1 (E. coli)	3.5	0.17	2.78	0.26	3.48	0.2	3.05	0.11	1.71	0.21	2.13	0.22
235028	NM_001110309,NM_146221	Zfp426	zinc finger protein 426	3.27	0.26	2.96	0.24	3.15	0.28	3.43	0.33	2.25	0.15	2.2	0.24
100042948	NR_030670	Gm15760	predicted gene 15760	0.37	0.03	0.42	0.16	0.4	0.05	0.51	0.08	0.37	0.07	0.44	0.14
69035	NM_026917	Zdhhc3	zinc finger, DHHC domain containing 3	6.6	0.42	5.47	0.41	6.38	0.64	5.32	0.32	4.18	0.42	4.62	0.27
69034	NM_026916	Nupr1l	nuclear protein transcriptional regulator 1 like	1.8	0.49	1.37	0.42	1.52	0.33	1.02	0.37	0.27	0.12	0.32	0.25
20869	NM_001301853,NR_126043,NM_011492,NM_001301854	Stk11	serine/threonine-protein kinase STK11 isoform S	12.22	0.68	10.51	1.14	11.53	1.22	11.7	0.85	8.63	0.32	9.41	0.56
69032	NM_026915	Lyzl4	lysozyme-like 4	12.4	1.47	7.93	1.09	13.88	0.74	1.18	0.26	0.98	0.31	1.05	0.23
20867	NM_016737	Stip1	stress-induced phosphoprotein 1	26.45	1.67	26.83	2.47	26.05	1.55	18.19	0.9	29.52	2.2	25.6	2.42
52690	NM_028262	Setd3	SET domain containing 3	38.42	1.7	32.52	2.16	36.93	2.24	35.75	2.04	29.62	2.38	32.52	2.18
52696	NM_001293683,NM_001293684,NM_025635	Zwint	ZW10 interactor	20.11	0.89	25.55	1.34	22.72	0.84	13.53	1	15.69	1.1	17.69	1.62
64009	NM_153399,NM_022027,NM_001079686	Syne1	spectrin repeat containing, nuclear envelope 1	7.59	1.68	6.86	1.58	5.8	1.31	4	0.34	3.08	0.26	2.9	0.52
19250	NM_008976	Ptpn14	protein tyrosine phosphatase, non-receptor type 14	0.16	0.02	0.32	0.06	0.18	0.04	0.02	0	0.01	0.01	0.03	0
71538	NM_023605,NM_001081490	Fbxo9	f-box protein 9	8.33	0.54	7.01	0.4	8.52	0.24	7.23	0.27	4.9	0.41	5.72	0.2
99526	NM_133857	Usp53	ubiquitin specific peptidase 53	0.68	0.27	0.84	0.31	0.72	0.24	0.98	0.16	1.48	0.21	1.32	0.14
269132	NM_177756	Colgalt2	collagen beta(1-O)galactosyltransferase 2	0.02	0.01	0.11	0.03	0.01	0.02	0.02	0.01	0.13	0.06	0.03	0.01
16918	NM_008506,NM_001303121	Mycl	protein L-Myc isoform 2	0.03	0.01	0.05	0.02	0.02	0.01	0.07	0.03	0.09	0.07	0.06	0.03
16911	NM_010723,NM_001161769,NM_001161770	Lmo4	LIM domain only 4	13.99	1.06	37.06	3.25	14.69	1.16	18.39	1.19	28.78	2.33	24.03	4.03
16912	NM_013585	Psmb9	proteasome (prosome, macropain) subunit, beta type 9 (large multifunctional peptidase 2)	31.9	2.38	20	2.29	27.55	2.16	35.11	6.35	18.62	2.72	22.06	7.12
16913	NM_010724	Psmb8	proteasome (prosome, macropain) subunit, beta type 8 (large multifunctional peptidase 7)	112.23	11.12	90.01	11.95	110.6	10.75	98.71	9.44	72.76	10.74	91.41	27.81
121022	NM_080456	Mrps6	mitochondrial ribosomal protein S6	3.18	0.41	3.35	0.96	3.64	0.39	2.69	0.5	3.22	0.34	2.9	0.36
121021	NM_139001	Cspg4	chondroitin sulfate proteoglycan 4	1.34	0.13	2.04	0.24	1.58	0.32	0.22	0.04	0.31	0.07	0.3	0.05
21405	NM_009327	Hnf1a	HNF1 homeobox A	0.06	0.01	0.06	0.03	0.06	0.03	0.08	0.03	0.06	0.03	0.07	0.04
21406	NM_001253863,NM_001253862,NM_011544,NM_001253865,NM_001253864	Tcf12	transcription factor 12	11.09	1.25	10.12	1.64	11.54	1.63	14.47	0.22	10.05	0.5	12.8	2.21
21400	NM_009326	Tcea2	transcription elongation factor A (SII), 2	1.74	0.2	1.21	0.24	1.54	0.27	1.82	0.33	1.44	0.04	1.14	0.26
21402	NM_011543	Skp1a	S-phase kinase-associated protein 1A	46.1	2.94	34.5	1.06	40.52	3.28	44.46	4.31	37.56	1.95	38.7	2.04
66158	NM_024170	Cxx1a	CAAX box 1A	12.48	1.3	8.97	1.44	11.9	0.99	7.12	0.42	5.21	0.26	6.16	0.69
67578	NM_026251	Patl2	protein associated with topoisomerase II homolog 2 (yeast)	0.18	0.05	0.39	0.06	0.32	0.05	0.09	0.04	0.11	0.04	0.14	0.05
67579	NM_001290676,NM_026252,NM_001290678	Cpeb4	cytoplasmic polyadenylation element-binding protein 4 isoform 3	7.88	2.46	23.08	9.45	12.02	3.46	7.35	0.9	35.88	7.4	27.24	4.86
67576	NR_027966	4930429B21Rik	RIKEN cDNA 4930429B21 gene	0.15	0.04	0.06	0.04	0.12	0.06	0.11	0.05	0.05	0.03	0.06	0.05
67574	NR_037145,NM_026247	Alg13	asparagine-linked glycosylation 13	1.55	0.3	1.08	0.23	1.35	0.34	1.39	0.25	1.25	0.22	1.31	0.06
67573	NM_053083,NM_001164311	Loxl4	lysyl oxidase-like 4	0.25	0.05	0.21	0.08	0.21	0.05	0.28	0.02	0.15	0.07	0.18	0.07
68634	NM_178056,NM_026795	Tm2d3	TM2 domain containing 3	21.96	1.76	15.42	2.26	23.12	1.53	20.67	1.11	14.07	2.12	20.11	0.63
68636	NM_023480	Fahd1	fumarylacetoacetate hydrolase domain containing 1	3.36	0.37	1.41	0.11	2.66	0.29	2.22	0.16	0.74	0.23	0.99	0.11
68631	NM_030004	Cryl1	crystallin, lambda 1	15.77	1.21	11.98	1.47	14.77	2.15	15.06	1.13	10.12	1.52	10.8	0.53
18020	NM_010900	Nfatc2ip	nuclear factor of activated T cells, cytoplasmic, calcineurin dependent 2 interacting protein	0.64	0.09	0.91	0.41	0.75	0.18	0.62	0.03	0.47	0.11	0.56	0.21
11666	NM_007435	Abcd1	ATP-binding cassette, sub-family D (ALD), member 1	15.88	0.97	9.1	0.75	14.78	1.15	19.54	1.46	8.78	0.98	12.45	0.58
330323	NM_177883,NM_001142781	Fam188b	family with sequence similarity 188, member B	0.54	0.03	0.31	0.15	0.58	0.14	0.8	0.1	0.18	0.03	0.43	0.13
27008	NM_177461	Micall1	microtubule associated monooxygenase, calponin and LIM domain containing -like 1	2.14	0.25	3.25	0.42	2.35	0.23	1.66	0.12	2.08	0.12	1.82	0.31
27007	NM_001286018,NM_033078,NM_001083322	Klrk1	killer cell lectin-like receptor subfamily K, member 1	0.47	0.06	0.2	0.03	0.27	0.07	0.16	0.06	0.08	0.02	0.11	0.05
73600	NR_045627	1700120C14Rik	RIKEN cDNA 1700120C14 gene	0.32	0.27	0.15	0.16	0.54	0.3	0.53	0.19	0.32	0.17	0.14	0.15
74051	NM_001285471,NM_001285470,NM_001285469,NM_028734,NM_001103157,NM_001103156	Steap2	six transmembrane epithelial antigen of prostate 2	0.08	0.01	0.07	0.01	0.06	0.03	0.01	0	0.01	0.01	0.02	0.01
74052	NM_028735	Ttc21a	tetratricopeptide repeat domain 21A	0.11	0.03	0.09	0.03	0.11	0.04	0.08	0.02	0.08	0.01	0.07	0.04
74054	NM_028737	4931406B18Rik	RIKEN cDNA 4931406B18 gene	0.01	0.01	0.01	0.01	0.01	0	0.01	0.01	0.01	0.01	0.01	0.01
78929	NM_030229	Polr3h	polymerase (RNA) III (DNA directed) polypeptide H	3.16	0.34	3.04	0.43	3.45	0.27	3.65	0.17	1.93	0.19	2.46	0.13
78928	NM_133779	Pigt	phosphatidylinositol glycan anchor biosynthesis, class T	14.51	1.17	10.32	0.97	13.31	1	8.14	1.01	3.96	0.23	5.62	0.97
78925	NM_175283	Srd5a1	steroid 5 alpha-reductase 1	0.28	0.02	0.16	0.04	0.33	0.04	0.59	0.08	0.25	0.04	0.37	0.12
78926	NM_030228,NM_144560,NM_001190406,NM_001190408	Gas2l1	growth arrest-specific 2 like 1	12.24	1.48	9.52	1	12.9	1.48	12.32	1.24	8.58	0.58	9.93	1.07
78921	NM_030226	9130019O22Rik	RIKEN cDNA 9130019O22 gene	2.41	0.16	2.25	0.16	2.47	0.21	2.25	0.09	1.97	0.17	2.49	0.23
78920	NM_030225	Dlst	dihydrolipoamide S-succinyltransferase (E2 component of 2-oxo-glutarate complex)	25.85	1.28	26.96	1.53	24.44	1.27	19.3	0.59	20.24	1.27	19.52	0.7
78923	NM_001081328	Chsy3	chondroitin sulfate synthase 3	0.05	0	0.07	0.03	0.05	0.02	0.04	0.01	0.05	0.01	0.04	0.03
56473	NM_019699	Fads2	fatty acid desaturase 2	2.72	0.29	2.26	0.45	3.01	0.41	1.79	0.12	1.41	0.25	1.72	0.35
56471	NM_019675	Stmn4	stathmin-like 4	0.18	0.06	0.35	0.08	0.24	0.05	0.03	0.03	0.04	0.03	0.04	0.04
56470	NM_001291210,NM_001291205,NM_001291207,NM_001291206,NM_001291209,NM_001291208,NM_026446	Rgs19	regulator of G-protein signaling 19 isoform c	28.81	1.83	20	1.77	27.64	2.46	28.17	1.65	16.05	1.18	19.39	1.14
57782	NM_021326,NM_001045482	Rbak	RB-associated KRAB repressor	2.41	0.19	1.66	0.09	2.2	0.3	2.84	0.13	1.74	0.18	1.94	0.3
57783	NM_021327,NM_001271456,NM_001271455,NM_001199275,NM_001199276	Tnip1	TNFAIP3 interacting protein 1	12.84	0.75	40.16	3.74	18.12	1.42	9.88	0.52	38.16	2.45	27.61	2.14
57780	NM_022007	Fxyd7	FXYD domain-containing ion transport regulator 7	0.04	0.01	0.07	0.07	0.03	0.06	0.08	0.05	0.02	0.03	0.06	0.07
57781	NM_021325	Cd200r1	CD200 receptor 1	33.29	5.45	25.59	5.31	36.46	8.97	25.88	1.89	21.23	1.63	28.21	2.83
57784	NM_021328	Bin3	bridging integrator 3	23.96	2.18	19.23	1.6	24.5	1.3	22.16	1.49	18.27	1.22	21.02	1.7
57785	NM_001285442,NM_001285443,NM_001285441,NM_021329	Rangrf	RAN guanine nucleotide release factor	2.76	0.43	1.44	0.33	2.15	0.39	1.6	0.33	0.87	0.13	1.03	0.23
56784	NM_019994,NM_001286263,NM_001112714,NM_001003719	Ralgapa1	Ral GTPase activating protein, alpha subunit 1	3.26	1.09	1.79	0.77	2.64	0.78	3.71	0.56	2.3	0.36	2.54	0.6
56787	NM_020051	Ascl3	achaete-scute complex homolog 3 (Drosophila)	0.07	0.05	0.21	0.12	0.17	0.13	0.12	0.08	0.29	0.15	0.14	0.2
56786	NM_020050	Tmem9b	TMEM9 domain family, member B	40.32	2	42.12	3.13	45.43	4.52	29.82	2.37	34.51	2.32	36.74	1.64
104759	NM_178911	Pld4	phospholipase D family, member 4	133.95	7.87	138.02	15.28	159.49	11.89	114.73	5.65	100.95	7.17	115.4	9.99
21877	NM_009387,NM_001271729	Tk1	thymidine kinase 1	8.48	0.73	5.86	0.83	8.1	1.05	2.58	0.36	2.35	0.32	2.96	0.63
21871	NM_011596	Atp6v0a2	ATPase, H+ transporting, lysosomal V0 subunit A2	7.24	0.46	8.11	0.99	7.34	0.69	6.56	0.39	6.35	0.49	5.83	0.2
21873	NM_011597,NM_001198985	Tjp2	tight junction protein 2	0.83	0.14	1	0.13	0.72	0.06	3.09	0.18	6.01	0.61	5.66	0.57
21872	NM_009386,NM_001163574	Tjp1	tight junction protein 1	0.05	0.02	0.04	0.03	0.05	0.04	0.04	0.01	0.03	0.02	0.02	0.02
64945	NM_022890,NM_001193659,NM_001193660,NM_001193661	Cldn12	claudin 12	1.44	0.09	2.29	0.13	1.61	0.08	1.24	0.11	1	0.11	1.22	0.14
70235	NM_027354	Poc1a	POC1 centriolar protein homolog A (Chlamydomonas)	1.98	0.11	1.33	0.23	1.82	0.43	1.64	0.18	0.78	0.27	0.96	0.17
75099	NM_001191051,NM_175215	Lysmd4	LysM, putative peptidoglycan-binding, domain containing 4	1.82	0.16	1.36	0.09	1.7	0.05	1.79	0.15	0.98	0.13	0.91	0.05
232223	NM_001178060,NM_153162	Txnrd3	thioredoxin reductase 3	2.14	0.25	2.82	0.38	2.33	0.45	2.63	0.32	2.79	0.3	2.64	0.22
232227	NM_001134384,NM_001134383	Iqsec1	IQ motif and Sec7 domain 1	16.98	2.43	33.02	9.1	19.93	1.9	9.19	1.51	15.19	1.31	13.07	2.33
57431	NM_020566	Dnajc4	DnaJ (Hsp40) homolog, subfamily C, member 4	9.9	0.24	9.05	1.3	11.06	1.16	9.53	1.08	7.24	0.67	8.46	0.54
53951	NM_181649	Gpatch11	G patch domain containing 11	1.48	0.17	0.82	0.07	1.29	0.1	1.27	0.11	0.72	0.13	0.89	0.2
57434	NM_020570	Xrcc2	X-ray repair complementing defective repair in Chinese hamster cells 2	1.38	0.07	0.77	0.12	1.17	0.11	1.11	0.1	0.36	0.07	0.56	0.04
57435	NM_020568	Plin4	perilipin 4	0.22	0.05	0.16	0.03	0.19	0.04	0.25	0.03	0.16	0.07	0.14	0.09
57436	NM_020590	Gabarapl1	gamma-aminobutyric acid (GABA) A receptor-associated protein-like 1	54.83	3.92	78.27	5.34	56.48	5.86	67.32	4.12	84.77	12.49	70.27	7.62
57437	NM_020585,NM_001042484	Golga7	golgi autoantigen, golgin subfamily a, 7	29.81	0.88	28.9	1.67	31.28	1.46	29.67	2.23	28.18	1.97	31.63	1.65
57438	NM_020575	39142	membrane-associated ring finger (C3HC4) 7	9.15	2.53	11.05	4.65	9.62	2.84	11.74	1.82	16.79	3.63	15.38	2.78
57439	NM_020588,NM_001042485	Tmem183a	transmembrane protein 183A	11.36	0.49	12.17	0.65	12.92	1.05	9.12	0.36	10.27	0.55	11.03	0.83
14660	NM_001113383,NM_001081081	Gls	glutaminase	11.34	2.36	11.71	2.52	13.17	2.32	11.88	1.49	15.14	1.61	17.41	1.07
14661	NM_008133	Glud1	glutamate dehydrogenase 1	61.37	3.31	50.64	7.14	55.99	3.84	61.22	3.35	40.95	2.03	46.35	1.61
18567	NM_008799	Pdcd2	programmed cell death 2	10.13	1.28	9.7	1.42	9.87	1.44	8.03	0.82	6.26	0.67	5.65	0.83
14667	NM_010299	Gm2a	GM2 ganglioside activator protein	36	1.75	30.25	3.58	36.58	3.39	34.82	2.96	25.06	1.85	27.74	1.36
83431	NM_023668	Ndel1	nuclear distribution gene E-like homolog 1 (A. nidulans)	22.68	1.39	50.71	4.48	27.86	1.11	19.6	0.86	50.05	3.48	44.41	3.24
83433	NM_001272078,NM_031254	Trem2	triggering receptor expressed on myeloid cells 2	712.58	70.55	646.48	101.25	719.07	43.55	658.75	49.59	560.58	42.47	631.61	34.31
83435	NM_031256	Plekha3	pleckstrin homology domain-containing, family A (phosphoinositide binding specific) member 3	5.26	0.28	5.06	0.21	4.91	0.26	4.09	0.34	3.94	0.15	4.3	0.28
83434	NM_001159671,NM_031255	Rsph6a	radial spoke head 6 homolog A (Chlamydomonas)	0.06	0.01	0.03	0.03	0.04	0.01	0.04	0.01	0.02	0.02	0.03	0.03
83436	NM_031257	Plekha2	pleckstrin homology domain-containing, family A (phosphoinositide binding specific) member 2	19.6	1.07	10.74	0.79	18.65	1.57	21.92	1.14	12.41	0.58	17	1.19
225432	NM_172626	Rbm27	RNA binding motif protein 27	2.18	0.54	1.87	0.67	1.98	0.57	2.73	0.31	2.21	0.37	2.3	0.43
83383	NM_031182	Tfap4	transcription factor AP4	1.55	0.18	0.27	0.06	0.8	0.11	1.93	0.28	0.17	0.09	0.19	0.06
83382	NM_031181	Siglece	sialic acid binding Ig-like lectin E	0.16	0.03	0.08	0.03	0.06	0.04	0.29	0.05	0.16	0.06	0.27	0.04
77938	NM_212473,NM_175268	Fam53b	family with sequence similarity 53, member B	7.49	0.5	5.99	0.35	7.25	0.57	9.25	0.74	6.73	0.47	5.51	0.45
21771	NM_011574	Cirh1a	cirrhosis, autosomal recessive 1A (human)	6.44	0.43	10.8	1	7.48	0.69	4.48	0.35	8.28	0.69	7.97	0.56
223593	NM_153548	E430025E21Rik	RIKEN cDNA E430025E21 gene	22.09	2.18	22.26	2.75	23.17	2.16	18.27	0.87	18.45	0.91	20.97	1.02
72215	NM_028156	1700001P01Rik	RIKEN cDNA 1700001P01 gene	0.16	0.09	0.19	0.12	0.26	0.12	0.04	0.03	0.07	0.07	0.08	0.1
224742	NM_013854	Abcf1	ATP-binding cassette, sub-family F (GCN20), member 1	12.41	1.58	14.47	0.94	12.67	1.21	12.27	0.55	11.43	1.06	11.96	0.44
241158	NM_172850	Ankmy1	ankyrin repeat and MYND domain containing 1	0.04	0.02	0.02	0.02	0.04	0.01	0.05	0.02	0.03	0.03	0.02	0.03
239122	NM_001081024	Setdb2	SET domain, bifurcated 2	3.37	0.56	4.14	0.4	3.57	0.54	4.07	0.32	3.17	0.27	3.64	0.25
77065	NM_178632	Ints7	integrator complex subunit 7	5.55	0.14	6.13	0.42	5.22	0.5	3.63	0.09	2.73	0.27	2.52	0.52
100504425	NR_130128	.	.	0.13	0.04	0.58	0.22	0.25	0.11	0.21	0.11	0.41	0.18	0.19	0.1
100504421	NR_045299	2900076A07Rik	RIKEN cDNA 2900076A07 gene	0.62	0.13	0.4	0.06	0.47	0.11	0.78	0.11	0.52	0.18	0.33	0.18
19746	NM_011270	Rhd	Rh blood group, D antigen	0.13	0.04	0.15	0.06	0.1	0.03	0.07	0.03	0.03	0.02	0.04	0.06
100041965	NR_027656	Oaz1-ps	ornithine decarboxylase antizyme 1, pseudogene	87.53	17.36	79.21	30.2	99.28	14.83	61.02	12.27	55.37	11.3	82.46	19.59
74568	NM_029005	Mlkl	mixed lineage kinase domain-like	6.37	0.28	5.03	0.75	6.31	1.12	8.29	0.98	5.83	1.1	7.4	1.8
233900	NM_172281	Rnf40	ring finger protein 40	14.89	0.92	16.88	1.1	14.77	1.04	13.3	0.65	12.51	1.27	11.91	0.82
16186	NM_013563	Il2rg	interleukin 2 receptor, gamma chain	26.43	1.24	32.25	2.79	27.91	2.4	12.58	1.65	20.39	1.96	21.04	4.6
240354	NM_172833	Malt1	mucosa associated lymphoid tissue lymphoma translocation gene 1	10.64	1.7	29.93	6.63	13.37	2.98	4.71	0.34	43.43	3.07	27.18	1.83
72254	NM_028170	1700030K09Rik	RIKEN cDNA 1700030K09 gene	2.13	0.09	1.87	0.25	2.27	0.19	2.04	0.14	1.14	0.1	1.21	0.12
276905	NM_177778	Armc7	armadillo repeat containing 7	5.22	0.33	3.59	0.58	4.1	0.44	7.79	0.45	3.93	0.22	4.64	0.61
233908	NM_139149	Fus	fused in sarcoma	3.19	0.32	5.27	2.59	4.2	0.97	2.44	0.61	2.53	0.44	2.88	1.25
234378	NM_178771,NM_001122830	Klhl26	kelch-like 26	4.4	0.29	4.5	0.51	4.34	0.9	2.81	0.42	1.87	0.37	1.68	0.27
70300	NM_027376	Fuz	fuzzy homolog (Drosophila)	3.55	0.29	2.8	0.26	3.39	0.35	3.59	0.22	2.46	0.15	2.81	0.41
80859	NM_001159394,NM_001159395,NM_030612	Nfkbiz	nuclear factor of kappa light polypeptide gene enhancer in B cells inhibitor, zeta	4.58	0.5	10.15	0.73	3.62	0.4	5.79	0.54	22.24	0.8	11.41	0.69
56364	NM_001177987,NM_019831,NM_001177985,NM_001177988,NM_001177986	Zmym3	zinc finger, MYM-type 3	4.71	0.25	3.52	0.55	4.77	0.43	5.06	0.3	2.77	0.27	3.2	0.33
353156	NM_001164564,NM_198724,NM_198725,NM_178444	Egfl7	EGF-like domain 7	0.26	0.13	0.32	0.18	0.18	0.11	0.17	0.03	0.15	0.04	0.13	0.16
385658	NM_001134457	Nxpe3	neurexophilin and PC-esterase domain family, member 3	0.03	0.01	0.03	0.02	0.03	0	0.03	0.01	0.09	0.03	0.05	0.02
212281	NM_183146	A530054K11Rik	RIKEN cDNA A530054K11 gene	1.51	0.59	1.45	0.68	1.44	0.54	2.12	0.44	2	0.56	1.78	0.37
14302	NM_010237,NM_001159544	Frk	fyn-related kinase	0.14	0.03	0.1	0.03	0.13	0.04	0.08	0.03	0.03	0.02	0.06	0.05
194388	NM_183138	Tet3	tet methylcytosine dioxygenase 3	5.24	0.96	5.22	2.28	3.69	0.36	6.31	1.05	4.9	0.49	3.21	0.85
212285	NM_178407	Arap2	ArfGAP with RhoGAP domain, ankyrin repeat and PH domain 2	3.41	1.09	1.98	0.75	3.12	0.95	1.12	0.21	1.06	0.19	1.29	0.29
66505	NM_001199141,NM_144516	Zmynd11	zinc finger, MYND domain containing 11	7.71	0.98	10.11	1	8.74	0.58	9.41	0.45	10.06	0.4	11.01	0.97
17966	NM_008676,NM_001252222,NM_001252223,NM_001252220	Nbr1	neighbor of Brca1 gene 1	24.87	1.8	38.69	1.36	26.35	0.87	32.28	0.9	28.66	1.62	21.97	0.75
17967	NM_010875,NM_001081445,NM_001113204	Ncam1	neural cell adhesion molecule 1	0.13	0.02	0.12	0.04	0.1	0.02	0.11	0.01	0.08	0.01	0.12	0.04
17965	NM_008675	Nbl1	neuroblastoma, suppression of tumorigenicity 1	1.21	0.17	1.2	0.16	1.22	0.17	0.1	0.04	0.26	0.06	0.23	0.08
17961	NM_001168577,NM_010874	Nat2	N-acetyltransferase 2 (arylamine N-acetyltransferase)	4.12	0.47	2.14	0.3	3.86	0.41	4.46	0.26	2.21	0.4	3.53	0.26
66932	NM_025852	Rexo1	REX1, RNA exonuclease 1 homolog (S. cerevisiae)	3.74	0.44	5.09	0.36	4.04	0.33	3.47	0.26	3.41	0.14	3.21	0.2
66935	NM_025854	Cir1	corepressor interacting with RBPJ, 1	1.22	0.26	0.81	0.26	1	0.27	2.02	0.29	0.77	0.1	0.79	0.28
66934	NM_025853	Dsn1	DSN1, MIND kinetochore complex component, homolog (S. cerevisiae)	1.74	0.23	1.85	0.1	1.57	0.18	1.14	0.13	1.1	0.14	0.89	0.15
238317	NM_001163502,NM_001163501	Elmsan1	ELM2 and Myb/SANT-like domain containing 1	5.65	0.35	13.45	1.12	6.09	0.65	7.25	0.41	13.35	0.58	9.7	0.82
110751	NM_001163529,NM_033615	Adam33	a disintegrin and metallopeptidase domain 33	0.64	0.05	0.51	0.15	0.67	0.14	1.22	0.19	0.89	0.1	0.99	0.06
114230	NM_053245	Aipl1	aryl hydrocarbon receptor-interacting protein-like 1	0.37	0.11	0.2	0.12	0.33	0.07	0.34	0.04	0.2	0.05	0.21	0.15
245666	NM_001005475,NM_001114664	Iqsec2	IQ motif and Sec7 domain 2	1.6	0.23	1.52	0.47	1.56	0.15	2.47	0.42	1.48	0.3	1.49	0.19
547253	NM_001039530	Parp14	poly (ADP-ribose) polymerase family, member 14	12.02	3.04	17.57	5.57	11.09	2.94	24.52	4.84	34.82	5.96	30.95	2.04
212427	NM_172505	A730008H23Rik	Holliday junction recognition protein	4.37	0.52	2.46	0.37	3.39	0.35	2.54	0.32	0.85	0.24	1.46	0.23
217410	NM_144551	Trib2	tribbles homolog 2 (Drosophila)	0.12	0.01	0.03	0.01	0.1	0.02	0.04	0.01	0.01	0.01	0.02	0.01
319263	NM_183028	Pcmtd1	protein-L-isoaspartate (D-aspartate) O-methyltransferase domain containing 1	3.49	1.17	2.3	1.13	3.37	1.18	4.49	0.94	3.81	1.16	3.96	0.61
319262	NM_175684	Fchsd1	FCH and double SH3 domains 1	3.17	0.38	1.95	0.24	2.77	0.29	3.25	0.37	1.33	0.21	1.45	0.26
319266	NM_001160360,NM_181048,NM_001160359	A130010J15Rik	RIKEN cDNA A130010J15 gene	1.17	0.09	0.94	0.04	1.29	0.06	1.17	0.09	0.59	0.06	0.86	0.1
12468	NM_007638	Cct7	chaperonin containing Tcp1, subunit 7 (eta)	40.03	2.1	38.33	2.75	38.36	3.06	27.46	1.89	25.88	2.54	26.4	1.37
12469	NM_009840	Cct8	chaperonin containing Tcp1, subunit 8 (theta)	27.25	2.2	28.6	1.83	28.94	2.57	22.08	1.57	28.47	1.32	28.71	1.37
12464	NM_009837	Cct4	chaperonin containing Tcp1, subunit 4 (delta)	56.49	1.96	56.56	2.04	56	1.72	43.13	2.15	38.58	3.7	39.07	1.31
12465	NM_007637	Cct5	chaperonin containing Tcp1, subunit 5 (epsilon)	91.62	6.85	82.84	8.11	90.74	5.6	70.05	5.34	63.8	5.77	68.94	6.94
12466	NM_009838	Cct6a	chaperonin containing Tcp1, subunit 6a (zeta)	57.9	3.18	57.26	5.02	60.02	5.02	42.6	3.33	42.18	2.88	46.84	3.84
12467	NM_009839,NM_001291242	Cct6b	T-complex protein 1 subunit zeta-2 isoform 2	0.09	0.05	0.05	0.02	0.03	0.03	0.11	0.05	0.06	0.03	0.09	0.08
12460	NM_016892	Ccs	copper chaperone for superoxide dismutase	15.89	1.69	12.61	2.02	15	1.21	14.1	1.6	10.55	0.53	10.33	1.17
12461	NM_007636	Cct2	chaperonin containing Tcp1, subunit 2 (beta)	65.16	3.84	68.08	3.98	66.68	5.35	50.6	3.26	49.56	3.8	53.06	4.42
12462	NM_009836	Cct3	chaperonin containing Tcp1, subunit 3 (gamma)	51.82	3.6	50.72	3.67	50.47	4.5	33.99	2.35	38.31	2.6	39.41	3.24
50849	NM_001302448,NM_001302449,NM_016698	Rnf10	RING finger protein 10 isoform 3	16.67	1.71	17.46	3.85	14.59	1.55	13.34	1.12	10.67	0.8	10.14	0.76
625785	NR_033619	Gm6623	predicted gene 6623	0.94	0.11	1.6	0.07	1.47	0.16	0.9	0.04	1.34	0.18	1.41	0.15
52815	NM_027570	Ldhd	lactate dehydrogenase D	0.27	0.03	0.21	0.06	0.18	0.06	0.23	0.05	0.35	0.1	0.23	0.05
19262	NM_008980,NM_001163688	Ptpra	protein tyrosine phosphatase, receptor type, A	81.75	4.16	76.49	4.57	78.62	5.44	44.45	3.6	37.68	3.21	39.13	2.33
19261	NM_001291022,NM_001291019,NM_007547,NM_001291021,NM_001291020,NM_001177647	Sirpa	tyrosine-protein phosphatase non-receptor type substrate 1 isoform 5 precursor	499.52	29.56	440.47	38.6	470.92	36.04	540.96	27.13	525.86	38.6	608.33	25.06
19260	NM_008979,NR_104070	Ptpn22	protein tyrosine phosphatase, non-receptor type 22 (lymphoid)	4.22	0.08	2.43	0.25	3.01	0.48	7.92	0.49	3.75	0.31	3.95	0.49
19267	NM_011212	Ptpre	protein tyrosine phosphatase, receptor type, E	13.91	1.17	18.49	1.99	14.74	0.73	12.89	0.31	25.58	1.73	24.76	2.53
19266	NM_011211	Ptprd	protein tyrosine phosphatase, receptor type, D	0.08	0.02	0.06	0.03	0.07	0.03	0.01	0.01	0.02	0.01	0.02	0.01
19265	NM_016933	Ptprcap	protein tyrosine phosphatase, receptor type, C polypeptide-associated protein	0.24	0.14	0.48	0.07	0.46	0.16	0.51	0.07	0.46	0.12	0.4	0.19
19264	NM_011210,NM_001268286,NM_001111316	Ptprc	protein tyrosine phosphatase, receptor type, C	35.66	12.84	29.97	13.62	34.22	12.18	49.48	9.95	61.22	12.27	58.14	9.01
19268	NM_011213	Ptprf	protein tyrosine phosphatase, receptor type, F	0.1	0.02	0.1	0.02	0.11	0.04	0.02	0.01	0.02	0.02	0.03	0.01
71793	NM_027927	Ints12	integrator complex subunit 12	7.23	0.76	12.19	0.67	7.94	0.56	7.3	0.31	11.11	0.58	8.35	0.69
624784	NR_037190	Gm9855	predicted pseudogene 9855	3.87	0.17	4.92	0.82	4.49	0.49	2.88	0.5	3.25	0.59	4.19	0.44
81840	NM_030889	Sorcs2	sortilin-related VPS10 domain containing receptor 2	0.05	0.02	0.05	0.02	0.03	0.02	0.01	0.01	0.01	0.01	0.02	0.01
666731	NM_001177858	Trim43c	tripartite motif-containing 43C	0.1	0.04	0.07	0.04	0.1	0.06	0.18	0.02	0.09	0.06	0.11	0.06
81489	NM_018808	Dnajb1	DnaJ (Hsp40) homolog, subfamily B, member 1	11.6	0.96	11.17	0.99	12.14	0.8	10.55	0.9	10.45	0.96	11.57	1.06
215814	NM_144820	Ccdc28a	coiled-coil domain containing 28A	4.85	0.3	3.32	0.33	4.1	0.39	2.82	0.15	1.59	0.22	1.69	0.44
94282	NM_178639	Sfxn5	sideroflexin 5	3.41	0.17	2.07	0.31	3.05	0.21	3.98	0.56	1.92	0.18	2.65	0.23
94280	NM_053197,NM_001178012,NM_001178013	Sfxn3	sideroflexin 3	4.81	0.57	4.14	1.91	4.14	0.68	4.66	1.08	2.31	0.28	2.74	0.82
94281	NM_053198	Sfxn4	sideroflexin 4	0.33	0.09	0.24	0.04	0.38	0.1	0.41	0.09	0.16	0.05	0.23	0.08
94284	NM_145079	Ugt1a6a	UDP glucuronosyltransferase 1 family, polypeptide A6A	1.88	0.27	1.99	0.25	1.82	0.25	1.74	0.11	1.88	0.26	1.73	0.15
623781	NM_001039223	Gm14137	predicted gene 14137	0.27	0.03	0.17	0.03	0.25	0.04	0.21	0.04	0.12	0.04	0.15	0.05
57230	NM_020483	Sap30bp	SAP30 binding protein	13.73	1.37	11.86	1.27	12.97	0.94	13.78	0.91	10.5	0.74	10.64	0.98
11475	NM_007392	Acta2	actin, alpha 2, smooth muscle, aorta	5.12	0.64	4.58	0.82	4.81	0.69	1.88	0.16	1.57	0.41	2.27	0.48
11470	NM_009611	Actl7a	actin-like 7a	0.17	0.04	0.12	0.04	0.16	0.08	0.16	0.03	0.11	0.04	0.11	0.07
386655	NM_198425	Eid2	EP300 interacting inhibitor of differentiation 2	1.74	0.12	1.48	0.29	1.72	0.32	1.09	0.07	0.75	0.23	0.94	0.11
11479	NM_007395	Acvr1b	activin A receptor, type 1B	5.15	0.5	4.7	0.36	4.43	0.44	5.97	0.26	6.05	0.29	5.37	0.61
387524	NM_199143	Znrf2	zinc and ring finger 2	14.65	0.7	14.03	0.43	13.45	0.97	16.72	1.03	15.19	0.49	14.57	0.97
52551	NM_024499	Sgta	small glutamine-rich tetratricopeptide repeat (TPR)-containing, alpha	16.58	1.33	21.53	1.72	21.15	1.41	13.94	0.88	14.61	1.01	15.59	1.35
52552	NM_001081009	Parp8	poly (ADP-ribose) polymerase family, member 8	3.15	0.37	3.81	0.45	2.49	0.34	5.83	0.46	5.56	0.52	4.35	0.24
60425	NM_021791	Doc2g	double C2, gamma	0.12	0.05	0.19	0.05	0.19	0.1	0.16	0.06	0.13	0.08	0.06	0.03
64214	NM_022881	Rgs18	regulator of G-protein signaling 18	8.07	3.37	2.44	1.27	5.78	2.4	4.06	0.94	1.93	0.89	2.08	0.56
64213	NM_001289626,NM_001289627,NM_001289624,NM_001289625,NM_022332,NM_001289629,NM_001083315	St7	suppressor of tumorigenicity 7 protein isoform 5	2.76	0.09	4	0.41	2.92	0.43	2.88	0.39	4.99	0.48	4.4	0.65
268656	NM_009269	Sptlc1	serine palmitoyltransferase, long chain base subunit 1	17.29	1.38	15.5	1.3	16.31	1.47	17.37	0.95	14.73	1.73	15.56	0.78
595136	NM_001030274	Ndufs5	NADH dehydrogenase (ubiquinone) Fe-S protein 5	30.32	4.37	19.85	4.57	28.91	5.82	19.78	2.68	22.19	4.42	18.48	7.22
57905	NM_133934	Isy1	ISY1 splicing factor homolog (S. cerevisiae)	10.79	0.69	7.81	0.75	9.94	0.76	9.16	0.39	6.65	0.61	6.87	0.98
78353	NR_126553,NR_126556,NR_126555	.	.	2.59	0.37	3	0.89	2.12	0.44	2.67	0.84	4.62	0.9	4.29	0.91
72053	NM_001302505,NM_028076,NM_001302506	Tmub2	transmembrane and ubiquitin-like domain-containing protein 2 isoform 1	16.02	1.27	16.58	1.94	16.23	1.49	16.04	1.05	13.25	0.87	13.53	0.53
72050	NM_023645	Kdelc1	KDEL (Lys-Asp-Glu-Leu) containing 1	2.2	0.05	1.46	0.36	1.98	0.12	1.89	0.16	0.91	0.12	1.27	0.2
72057	NM_024250	Phf10	PHD finger protein 10	13.22	0.67	15.94	0.85	14.11	0.84	16.5	0.96	12.39	0.62	14.9	1.22
72056	NM_028077	1810055G02Rik	RIKEN cDNA 1810055G02 gene	2.79	0.2	2.78	0.33	2.86	0.26	1.8	0.09	2.46	0.16	2.32	0.42
72055	NM_001164802,NM_001164800,NM_001164801,NM_001164798,NM_001164799,NM_024249	Slc38a10	solute carrier family 38, member 10	29.9	2.22	26.91	2.01	27.54	1.43	21.15	1.03	18.28	1.15	19.01	1.19
72054	NM_024444	Cyp4f18	cytochrome P450, family 4, subfamily f, polypeptide 18	0.1	0.02	0.2	0.04	0.12	0.03	5.02	0.23	4.55	0.74	4.14	0.48
78689	NM_030153	Naa35	N(alpha)-acetyltransferase 35, NatC auxiliary subunit	4.59	0.26	3.45	0.44	3.9	0.25	4.1	0.65	2.56	0.17	2.78	0.25
433022	NM_001134480	Plcxd2	phosphatidylinositol-specific phospholipase C, X domain containing 2	0.83	0.14	5.46	0.93	1.29	0.29	0.31	0.04	1.55	0.16	0.75	0.07
107035	NM_134136	Fbxo38	F-box protein 38	10.95	0.73	15.19	0.94	11.25	0.39	12.53	0.52	14.8	0.82	12.4	0.39
66214	NM_025427	Rgcc	regulator of cell cycle	1.47	0.09	2.71	0.51	1.32	0.17	1.48	0.3	12.13	0.94	6.81	0.78
66211	NM_001163945,NM_025425	Rpl3l	ribosomal protein L3-like	0.02	0.02	0.03	0.03	0.06	0.04	0.03	0.02	0.07	0.09	0.05	0.06
66212	NM_024171	Sec61b	Sec61 beta subunit	85.81	8.73	69.57	10.41	75.77	4.11	60.88	5.72	43.19	4.3	49.06	2.65
66213	NM_001104530,NM_001104556,NM_001104557,NM_025426	Med7	mediator complex subunit 7	1.89	0.43	1.87	0.23	1.83	0.41	2.26	0.16	2.65	0.38	2.45	0.28
66218	NM_023172	Ndufb9	NADH dehydrogenase (ubiquinone) 1 beta subcomplex, 9	108.97	12.15	87.68	10.7	111.62	8.23	86.2	4.68	70.78	5.9	84.25	2.32
68846	NM_176834	Rnf208	ring finger protein 208	0.1	0.04	0.05	0.02	0.11	0.06	0.04	0.04	0.01	0.01	0.01	0.01
68845	NM_029406,NM_001278207,NM_001285904	Pih1d1	PIH1 domain containing 1	25.26	2.04	19.14	2.88	23.54	1.95	18.33	1.53	11.92	1.77	14	1.77
68842	NM_001103181,NM_054040	Tulp4	tubby like protein 4	6.06	1.02	6.24	1.33	6	0.98	5.44	0.47	5.13	0.38	5.06	0.96
68841	NR_037954	1110054M08Rik	RIKEN cDNA 1110054M08 gene	0.48	0.15	0.31	0.09	0.3	0.16	0.55	0.11	0.33	0.23	0.28	0.15
22349	NM_009509	Vil1	villin 1	0.05	0.01	0.1	0.04	0.08	0.02	0.06	0.02	0.07	0.04	0.1	0.03
22346	NM_009507	Vhl	von Hippel-Lindau tumor suppressor	7.77	0.72	12.11	1.01	10.18	0.9	8.46	0.35	12.09	0.69	12.9	1.37
22344	NM_016686	Vezf1	vascular endothelial zinc finger 1	5.2	0.7	6.84	1.07	5.17	0.36	5.82	0.27	7.26	0.25	6.49	0.64
22342	NM_011698	Lin7b	lin-7 homolog B (C. elegans)	0.11	0.04	0.06	0.07	0.14	0.16	0.1	0.1	0.06	0.08	0.03	0.04
22343	NM_011699	Lin7c	lin-7 homolog C (C. elegans)	7.35	2.28	6.19	2.83	7.67	2.55	7.32	1.53	8.91	2.13	8.55	1.4
22340	NM_001185164,NM_011697	Vegfb	vascular endothelial growth factor B	4.02	0.61	5.62	2.02	4.88	1.05	2.53	0.41	3.01	0.16	2.47	0.47
22341	NM_009506	Vegfc	vascular endothelial growth factor C	0.19	0.02	0.14	0.09	0.21	0.1	0.06	0.05	0.03	0.03	0.04	0.04
381038	NM_001005767	Parl	presenilin associated, rhomboid-like	15.85	0.84	14.55	1.61	13.77	0.88	12.61	0.92	11.2	1.1	11.57	1.05
77264	NM_029888	Zfp142	zinc finger protein 142	1.21	0.13	2.47	0.49	1.23	0.11	1.16	0.18	1.5	0.2	1.16	0.13
79555	NM_024473	BC005537	cDNA sequence BC005537	73.98	10.64	50.87	17.52	63.82	8.99	96.09	12.37	46.14	4.78	59.33	11.31
79554	NM_024472	Gltpd1	glycolipid transfer protein domain containing 1	3.64	0.18	3.34	0.26	4.28	0.59	3.73	0.3	3.08	0.25	3.65	0.24
73010	NM_175191	Gpr22	G protein-coupled receptor 22	0.11	0.06	0.02	0.02	0.06	0.03	0.15	0.05	0.04	0.02	0.04	0.03
73016	NM_028416	Kremen2	kringle containing transmembrane protein 2	0.02	0.01	0.03	0.01	0.03	0.03	0.02	0.01	0.02	0.02	0.02	0.03
56622	NM_020330	Adam21	a disintegrin and metallopeptidase domain 21	0.05	0.04	0.03	0.02	0.02	0.01	0.04	0.03	0.02	0.02	0.03	0.03
56620	NM_020001,NM_001190320,NM_001190321	Clec4n	C-type lectin domain family 4, member n	218.96	20.78	205.83	16.47	231.79	15.41	32.5	5.6	39.89	4.5	49.97	9.29
19703	NM_001164704,NM_023132	Renbp	renin binding protein	90.26	6.99	100.12	13.52	101.21	5.75	66.89	3.36	83.23	6.18	84.6	7.24
56626	NM_020032	Poll	polymerase (DNA directed), lambda	3.58	0.46	2.54	0.3	3.09	0.18	3.37	0.22	1.63	0.24	1.65	0.13
207740	NM_145359	Ubald1	UBA-like domain containing 1	4.31	0.63	4.25	1.42	4.33	0.6	6.89	1.01	4.06	0.29	4.09	0.88
23961	NM_001083925,NR_003507	Oas1b	inactive 2'-5'-oligoadenylate synthase 1B	2.86	0.26	2.05	0.12	3.45	0.33	2.7	0.22	1.16	0.11	1.41	0.45
23960	NR_126529,NM_011852	Oas1g	2'-5' oligoadenylate synthetase 1G	33.78	1.36	31.68	3.54	33.8	1.54	18.82	2.12	12.58	1	14.5	3.34
23962	NM_011854	Oasl2	2'-5' oligoadenylate synthetase-like 2	18.17	1.63	11.51	1.53	15.65	1.34	19.82	2.9	8.62	0.98	12.3	2.85
23967	NM_011859	Osr1	odd-skipped related 1 (Drosophila)	0.04	0.02	0.03	0.02	0.04	0.02	0.01	0.01	0.01	0.01	0.01	0.01
23966	NM_011858	Tenm4	teneurin transmembrane protein 4	0.13	0.01	0.11	0.02	0.13	0.03	0.16	0.03	0.11	0.02	0.11	0.02
27279	NM_001161746,NM_013749	Tnfrsf12a	tumor necrosis factor receptor superfamily, member 12a	13.86	1.14	42.37	8.12	19.41	1.4	3.92	0.49	26.76	1.78	19.99	2.5
27273	NM_013743	Pdk4	pyruvate dehydrogenase kinase, isoenzyme 4	0.01	0.01	0.02	0.02	0.02	0.01	0.01	0.02	0.01	0.01	0.01	0.01
27275	NM_013745	Nufip1	nuclear fragile X mental retardation protein interacting protein 1	4.81	0.07	6.52	0.55	5.18	0.39	3.86	0.16	6.6	0.49	6.71	0.81
27277	NM_001199004,NM_013747	Golga5	golgi autoantigen, golgin subfamily a, 5	10.37	0.46	16.82	0.54	11.08	0.88	13.14	0.22	13.35	1.25	12.29	0.77
65973	NM_023066,NM_001290367,NM_001177856,NM_001177855,NM_001177854,NM_001177849,NM_001177851,NM_001177850,NM_001177853,NM_001177852,NM_133723	Asph	aspartyl/asparaginyl beta-hydroxylase isoform 11 precursor	25.09	3.91	14.68	2.3	19.73	2.59	30.48	1.25	18.65	0.75	21.98	1.59
74241	NM_001001566,NM_001001565	Chpf	chondroitin polymerizing factor	0.8	0.12	0.62	0.14	0.67	0.24	0.34	0.06	0.25	0.03	0.37	0.15
74243	NM_028201,NM_001038641,NM_028834	Slx4ip	SLX4 interacting protein	0.84	0.21	0.9	0.23	0.78	0.2	0.93	0.21	1.6	0.39	1.27	0.33
74244	NM_001253717,NM_028835,NM_001253718	Atg7	autophagy related 7	20.34	0.83	18.09	1.13	19.23	1.05	18.61	0.74	14.2	1.07	16.28	1.1
74245	NM_001293672,NM_028836	Ctbs	di-N-acetylchitobiase isoform 1 precursor	6.44	0.43	4.92	0.2	5.29	0.38	6.71	0.5	4.99	0.34	5.01	0.52
74246	NM_178389	Gale	galactose-4-epimerase, UDP	3.45	0.4	2.27	0.48	4.14	0.46	1.57	0.2	1.17	0.18	1.49	0.39
100534273	NM_001277076	Fer1l5	fer-1-like 5 (C. elegans)	0.05	0.01	0.02	0.02	0.05	0.02	0.06	0.01	0.02	0.01	0.05	0.03
237107	NM_001168600,NM_198110	Gnl3l	guanine nucleotide binding protein-like 3 (nucleolar)-like	5.2	0.23	4.69	0.29	4.7	0.24	3.74	0.15	3	0.17	3.28	0.2
70549	NM_001081242	Tln2	talin 2	0.34	0.03	0.29	0.06	0.26	0.04	0.1	0.02	0.05	0.02	0.06	0.02
70546	NM_178395	Zdhhc2	zinc finger, DHHC domain containing 2	0.88	0.2	0.7	0.14	0.69	0.08	0.04	0.02	0.04	0.04	0.06	0.03
70544	NM_027457	Tmem242	transmembrane protein 242	39.38	3.92	30.63	2.67	35.84	4.19	30.12	2.19	21.85	1.1	22.34	1.19
231946	NM_001172216,NM_172727	Fam221a	family with sequence similarity 221, member A	0.11	0.03	0.14	0.07	0.13	0.05	0.14	0.04	0.08	0.04	0.05	0.02
223626	NM_198607	Them6	thioesterase superfamily member 6	1.71	0.27	1.03	0.27	1.57	0.35	1.76	0.22	0.76	0.14	1.01	0.12
627782	NR_003632	Gm6787	predicted gene 6787	0.06	0.02	0.07	0.02	0.04	0.04	0.06	0.04	0.06	0.02	0.03	0.03
227717	NM_183424	Qrfp	pyroglutamylated RFamide peptide	0.17	0.03	0.08	0.05	0.16	0.05	0.25	0.07	0.11	0.04	0.12	0.04
227715	NM_144886	Exosc2	exosome component 2	9.65	1.2	8.04	1.01	7.77	1.41	7.09	0.71	4.87	0.41	4.76	0.5
73133	NM_001254730	3110021N24Rik	RIKEN cDNA 3110021N24 gene	0.14	0.07	0.06	0.02	0.11	0.03	0.18	0.05	0.06	0.05	0.17	0.07
209027	NM_144795	Pycr1	pyrroline-5-carboxylate reductase 1	0.09	0.04	0.15	0.03	0.1	0.03	0.08	0.03	0.09	0.04	0.06	0.05
14149	NM_007997	Fdxr	ferredoxin reductase	2.14	0.35	1.08	0.2	1.69	0.21	1.54	0.16	0.57	0.11	0.52	0.15
14148	NM_001301728,NM_007996	Fdx1	adrenodoxin, mitochondrial isoform 2 precursor	5.63	0.48	5.74	0.87	5.46	0.99	3.26	0.27	3.81	0.37	3.44	0.07
106143	NM_178647	Cggbp1	CGG triplet repeat binding protein 1	13.22	2.01	12.5	2.45	12.27	2.44	17.19	1.54	19.84	1.17	20.79	1.41
93765	NM_080560	Ube2n	ubiquitin-conjugating enzyme E2N	11.31	0.59	9.69	0.67	11	0.91	10.95	0.8	12.03	0.51	12.74	0.46
70891	NM_001142631,NM_029254	Spdya	speedy homolog A (Xenopus laevis)	0.15	0.11	0.18	0.1	0.14	0.07	0.11	0.06	0.19	0.09	0.13	0.07
102657	NM_133983	Cd276	CD276 antigen	0.36	0.07	0.33	0.15	0.39	0.09	0.36	0.06	0.19	0.04	0.32	0.06
232413	NM_177686	Clec12a	C-type lectin domain family 12, member a	163.57	3.74	115.75	5.99	140.19	9.74	211.64	15.94	174.02	9.85	217.9	12.87
18571	NM_001164678,NM_011052,NM_001164677	Pdcd6ip	programmed cell death 6 interacting protein	15.08	1.6	17.29	3.38	15.27	0.87	14	1.11	12.74	0.55	13.7	1.64
66594	NM_025650	Uqcr11	ubiquinol-cytochrome c reductase, complex III subunit XI	205.58	27.22	159.31	22	213.32	9.08	170.53	8.12	138.32	17.17	150.02	15.27
208643	NM_001005331,NM_145941	Eif4g1	eukaryotic translation initiation factor 4, gamma 1	46.31	2.66	40.68	2.84	47.49	4.6	34.04	1.47	34.87	1.93	38.37	4.04
208647	NM_178661	Creb3l2	cAMP responsive element binding protein 3-like 2	1.16	0.09	1.24	0.29	0.91	0.1	1.39	0.14	0.79	0.13	0.78	0.17
76499	NM_001286599,NM_029633,NM_001286601,NM_001286600,NM_001286603,NM_001286602,NM_001114347,NM_001081960	Clasp2	CLIP associating protein 2	9.32	1.11	7.07	1.29	8.44	1.37	13.03	0.86	8.85	0.68	10.65	0.9
76498	NM_023824	Paqr4	progestin and adipoQ receptor family member IV	4.93	0.45	2.55	0.66	4.51	0.46	3.37	0.45	1.53	0.08	2.19	0.16
76497	NM_029632	Ppp1r11	protein phosphatase 1, regulatory (inhibitor) subunit 11	19.13	2.62	18.98	2.1	18.64	0.67	11.76	0.33	14.12	1.53	14.78	2.14
18674	NM_133668	Slc25a3	solute carrier family 25 (mitochondrial carrier, phosphate carrier), member 3	88.05	3.81	79.42	8.29	78.64	10.07	60.14	3.68	51.71	2.69	41.71	7.21
234814	NM_001166482,NM_172761	Mthfsd	methenyltetrahydrofolate synthetase domain containing	5.49	0.44	3.67	0.43	4.61	0.4	4.76	0.42	2.44	0.14	2.77	0.46
76491	NM_029631	Abhd14b	abhydrolase domain containing 14b	0.94	0.09	0.59	0.08	0.83	0.18	4.46	0.33	2.3	0.3	3.03	0.34
14359	NM_001113189,NM_001113188,NM_008053	Fxr1	fragile X mental retardation gene 1, autosomal homolog	12.74	3.06	12.13	3.27	12.96	3.33	17.91	1.93	17.56	1.84	16.58	1.41
18679	NM_008832,NM_173021	Phka1	phosphorylase kinase alpha 1	1.48	0.12	1	0.11	1.31	0.11	1.53	0.08	0.82	0.06	1.03	0.08
226970	NM_183019	Arhgef4	Rho guanine nucleotide exchange factor (GEF) 4	1.69	0.18	1	0.12	1.64	0.19	2.05	0.19	0.99	0.17	1.01	0.11
226971	NM_145516,NM_175421	Plekhb2	pleckstrin homology domain containing, family B (evectins) member 2	36.37	1.87	39.25	3.17	40	4.57	32.29	2.45	35.04	1.71	37.26	1.42
226976	NM_172652	Kansl3	KAT8 regulatory NSL complex subunit 3	6.67	0.37	9.52	0.75	7.34	0.72	7.13	0.45	7.76	0.44	7.06	0.49
226977	NM_146107	Actr1b	ARP1 actin-related protein 1B, centractin beta	29.5	2.69	53.81	5.16	37.72	3.24	20.87	0.94	34.22	1.68	32.08	2.59
142688	NM_178283,NM_001267724	Asb13	ankyrin repeat and SOCS box-containing 13	3.58	0.25	3.03	0.18	3.49	0.31	3.57	0.49	1.78	0.23	2.28	0.16
103012	NR_015505,NR_026976	6720401G13Rik	RIKEN cDNA 6720401G13 gene	2.69	0.5	2.98	0.66	2.88	0.25	2.7	0.18	1.81	0.2	1.79	0.3
15368	NM_010442	Hmox1	heme oxygenase (decycling) 1	101.15	7.61	202.12	25.59	205.37	30.44	167.99	16.3	498.8	35.52	651.03	63.14
15369	NM_010443,NM_001136066	Hmox2	heme oxygenase (decycling) 2	73.55	3.25	53.2	4.11	76.94	8.21	66.62	4.76	34.12	1.89	46.43	2.63
17913	NM_008659,NM_001080775,NM_001080774	Myo1c	myosin IC	50.63	3.48	65.48	4.21	65.06	4.51	35.39	1.76	49.43	2.2	57.39	2.52
15361	NM_001166546,NM_016660,NM_001166537,NM_001166535,NM_001166539,NM_001166543,NM_001039356,NM_001166545,NM_001166544,NM_001166542,NM_001166541,NM_001166540,NM_001166536,NM_001025427	Hmga1	high mobility group AT-hook 1	35.2	6.22	46.09	6.15	42.04	5.36	29.49	3.39	48.58	3.34	46.2	7.86
15366	NM_013552	Hmmr	hyaluronan mediated motility receptor (RHAMM)	0.83	0.23	0.67	0.19	0.95	0.26	0.18	0.03	0.12	0.05	0.17	0.07
15364	NM_010441	Hmga2	high mobility group AT-hook 2	6.01	0.93	6.3	1.62	4.93	0.65	2.34	0.18	2.56	0.35	2.43	0.49
15365	NR_037996	Hmga2-ps1	high mobility group AT-hook 2, pseudogene 1	16.16	1.2	6.07	0.71	12.28	1.5	7.45	1.05	1.05	0.33	1.7	0.3
229499	NM_178165,NM_001136236,NM_153090	Fcrl1	Fc receptor-like 1	2.27	0.3	3.9	0.43	3.01	0.3	4.17	0.29	5.14	0.67	5.98	0.36
229900	NM_001083312,NM_145545	Gbp7	guanylate binding protein 7	1.73	0.57	1.28	0.46	1.08	0.34	4.49	1.51	3.93	1.3	3.7	1.2
229905	NM_173763,NM_001293560	Ccbl2	kynurenine--oxoglutarate transaminase 3 isoform1	1.22	0.12	0.55	0.08	0.9	0.12	0.83	0.12	0.25	0.11	0.31	0.09
229906	NM_145546	Gtf2b	general transcription factor IIB	33.62	2.69	61.66	3.39	38.9	2.07	28.68	1.08	54.36	4.39	46.37	1.4
224530	NM_153151	Acat3	acetyl-Coenzyme A acetyltransferase 3	0.54	0.08	0.48	0.07	0.82	0.03	0.47	0.03	0.65	0.07	0.68	0.09
27407	NM_001190443,NM_013853	Abcf2	ATP-binding cassette, sub-family F (GCN20), member 2	21.35	1.69	22.7	2.28	21.2	1.59	14.57	0.73	16.07	1.58	17.84	1.38
69241	NM_027101,NM_027002	Polr2d	polymerase (RNA) II (DNA directed) polypeptide D	8.69	0.32	5.99	0.25	8.36	0.54	6.58	0.4	5.39	0.56	6.03	0.81
100503849	NR_045269	Sp3os	trans-acting transcription factor 3, opposite strand	0.9	0.25	0.78	0.2	0.65	0.15	1.27	0.31	0.79	0.24	0.78	0.04
100090	NM_133879	Zbtb48	zinc finger and BTB domain containing 48	1.42	0.11	0.98	0.17	1.45	0.17	1.38	0.18	0.74	0.13	1.06	0.19
277154	NM_001040072	Nynrin	NYN domain and retroviral integrase containing	0.77	0.06	0.21	0.05	0.58	0.05	0.37	0.05	0.05	0.01	0.08	0.04
230484	NM_001301414,NM_146144	Usp1	ubiquitin carboxyl-terminal hydrolase 1	3.46	0.73	2.41	0.66	2.74	0.69	3.51	0.28	2.26	0.25	2.34	0.18
17434	NM_013826,NM_001113374,NM_001113375	Mocs2	molybdenum cofactor synthesis 2	18.1	1.1	21.84	1.39	21.36	1.24	20.17	1.18	19.36	2.27	19.1	1.26
735288	NR_109835	Mir692-2a	microRNA 692-2a	23.82	12.68	33.28	14.38	21.93	19.06	30.99	9.39	39.26	26.12	26.6	33.67
66388	NM_001113562,NM_025530	Cutc	cutC copper transporter homolog (E.coli)	2.74	0.18	2.13	0.47	2.27	0.21	3.04	0.26	2.18	0.22	2	0.48
613254	NR_028363	AA465934	expressed sequence AA465934	0.54	0.17	0.19	0.1	0.38	0.47	0.28	0.16	0.37	0.28	0.18	0.13
218121	NM_153546	Mboat1	membrane bound O-acyltransferase domain containing 1	1.1	0.1	0.63	0.08	0.84	0.19	0.31	0.1	0.15	0.04	0.22	0.06
320581	NM_177197	Idi2	isopentenyl-diphosphate delta isomerase 2	0.01	0	0.02	0.01	0.01	0.01	0.01	0	0.02	0.02	0.01	0.02
613258	NR_015523	A730017L22Rik	RIKEN cDNA A730017L22 gene	0.14	0.07	0.1	0.06	0.11	0.06	0.7	0.09	0.38	0.13	0.42	0.19
320586	NR_015491	A630089N07Rik	RIKEN cDNA A630089N07 gene	1.29	0.42	0.96	0.38	0.84	0.26	1.62	0.24	0.89	0.25	0.89	0.19
66383	NM_025526	Iscu	IscU iron-sulfur cluster scaffold homolog (E. coli)	58.66	6.07	52.65	5.6	55.34	4.73	61.02	3.39	53.43	4.82	55.01	4.53
246735	NM_145229	AY074887	cDNA sequence AY074887	0.14	0.08	0.12	0.05	0.12	0.09	0.16	0.05	0.07	0.07	0.03	0.04
246730	NM_145211	Oas1a	2'-5' oligoadenylate synthetase 1A	80.28	4.75	74.29	9.93	80.21	6.95	47.19	4.37	32.87	2.76	39.96	9.08
319742	NM_001093749	Mpzl3	myelin protein zero-like 3	1.26	0.16	0.78	0.18	1	0.38	0.1	0.07	0.03	0.02	0.03	0.02
246738	NM_138664,NM_001099738	Dnajc28	DnaJ (Hsp40) homolog, subfamily C, member 28	1.12	0.1	0.82	0.05	1.17	0.13	2.25	0.2	0.83	0.22	0.77	0.18
66385	NM_023200	Ppp1r7	protein phosphatase 1, regulatory (inhibitor) subunit 7	3.27	0.7	2.17	0.21	2.62	0.08	3.34	0.22	1.66	0.13	1.75	0.34
100502825	NM_001271591,NM_001271590	Gm13826	predicted gene 13826	5.34	0.73	4.96	0.69	5.24	0.54	4.8	0.42	4.82	0.99	4.5	0.61
71712	NM_027878	Dram1	DNA-damage regulated autophagy modulator 1	12.63	0.83	17.3	0.84	15.64	0.31	15.78	1.45	31.33	2.53	33.9	5.51
11871	NR_033804,NM_007490	Art2a-ps	ADP-ribosyltransferase 2a, pseudogene	0.17	0.07	0.2	0.11	0.11	0.02	0.7	0.06	0.84	0.19	0.65	0.21
11877	NM_001272031,NM_001272030,NM_001272032,NM_001272028,NM_001272029,NM_033474	Arvcf	armadillo repeat gene deleted in velo-cardio-facial syndrome	0.91	0.09	0.59	0.12	0.77	0.12	0.9	0.08	0.38	0.09	0.4	0.07
14809	NM_008168	Grik5	glutamate receptor, ionotropic, kainate 5 (gamma 2)	0.08	0.03	0.12	0.03	0.08	0.01	0.16	0.05	0.11	0.05	0.06	0.02
243819	NM_172894	Ppp6r1	protein phosphatase 6, regulatory subunit 1	29.89	1.98	32.36	3.23	28.67	3.16	24.18	2.02	24.69	2.12	25.48	0.82
243813	NM_175529	Leng9	leukocyte receptor cluster (LRC) member 9	3.57	0.39	3.34	0.34	3.16	0.25	3.62	0.2	3.41	0.68	4.03	0.52
216971	NM_145430	Fam222b	family with sequence similarity 222, member B	2.33	0.25	2.36	0.36	2.3	0.17	1.96	0.13	1.53	0.11	1.93	0.24
80733	NM_030558	Car15	carbonic anhydrase 15	0.16	0.08	0.31	0.12	0.13	0.07	0.17	0.07	0.22	0.08	0.16	0.05
16560	NM_001110315,NM_001294149,NM_008440,NM_001294150	Kif1a	kinesin-like protein KIF1A isoform c	0.09	0.01	0.18	0.03	0.1	0.03	0.1	0.03	0.13	0.03	0.1	0.02
215999	NM_001033259	Mcu	mitochondrial calcium uniporter	5.39	0.52	7.49	0.72	5.56	0.52	3.38	0.26	4.03	0.27	3.88	0.37
110279	NM_001081412	Bcr	breakpoint cluster region	0.43	0.07	0.3	0.06	0.33	0.01	0.6	0.12	0.3	0.01	0.28	0.08
544717	NM_001135567,NM_001135569,NM_001135568	1190007I07Rik	RIKEN cDNA 1190007I07 gene	2.33	0.46	1.5	0.35	1.8	0.32	3.7	0.6	2.22	0.46	2.32	0.26
193385	NM_029679,NM_001080381,NM_178658,NM_001286100,NM_001286101	Fam65b	family with sequence similarity 65, member B	0.27	0.05	0.17	0.01	0.18	0.03	0.27	0.03	0.23	0.08	0.27	0.07
259104	NM_147100	Olfr613	olfactory receptor 613	1.63	0.36	1.33	0.51	1.31	0.25	2.27	0.37	1.54	0.36	1.4	0.27
105148	NM_172015	Iars	isoleucine-tRNA synthetase	7.69	1.03	9.31	1.91	6.18	0.26	5.35	0.33	2.92	0.32	2.89	0.6
56353	NM_019743	Rybp	RING1 and YY1 binding protein	3.25	0.82	4.75	1.36	2.82	0.62	3.03	0.19	3.84	0.53	3.15	0.72
56350	NM_019718	Arl3	ADP-ribosylation factor-like 3	9.27	0.85	6.29	0.71	8.4	0.68	8.34	0.42	6.48	0.7	6.44	0.39
56351	NM_019766	Ptges3	prostaglandin E synthase 3 (cytosolic)	29.79	2.21	30.04	3.02	29.69	1.67	25.67	1.11	31.7	1.11	33.14	1.33
56356	NM_019821	Gltp	glycolipid transfer protein	31.35	2.39	26.49	5.81	28.2	2.31	59.64	5.27	39.87	3.59	41.34	4.66
56354	NM_019795	Dnajc7	DnaJ (Hsp40) homolog, subfamily C, member 7	10.19	0.73	9.69	1.35	10.27	0.71	9.48	0.57	6.88	0.48	7.23	0.66
116848	NM_054078	Baz2a	bromodomain adjacent to zinc finger domain, 2A	4.35	0.6	4.33	1.33	4.2	0.42	5.35	0.75	3.32	0.37	3.63	0.72
269401	NM_001164597	Znf512b	zinc finger protein 512B	2.96	0.14	2.62	0.42	3.17	0.3	3	0.23	1.47	0.22	1.68	0.32
269400	NM_001001882,NM_001166665,NM_001166666,NM_001166667,NM_001166668,NR_030710	Rtel1	regulator of telomere elongation helicase 1	3.29	0.28	2.57	0.34	3.13	0.13	2.27	0.11	1.72	0.2	1.92	0.16
16421	NM_013566	Itgb7	integrin beta 7	10.04	0.93	13.2	1.55	10.77	1.76	8.93	0.92	10.46	1.07	9.69	1.32
16423	NM_010581	Cd47	CD47 antigen (Rh-related antigen, integrin-associated signal transducer)	28.42	1.53	27.88	6.24	24.44	1.51	36.42	3.05	29.94	1.74	31.69	2.91
69724	NM_027187	Rnaseh2a	ribonuclease H2, large subunit	9.19	0.82	6.52	0.92	8.53	0.79	7.9	0.63	5.13	0.34	6.25	0.58
69727	NM_177561	Usp46	ubiquitin specific peptidase 46	2.42	0.18	1.11	0.07	2.38	0.29	1.96	0.15	0.75	0.13	1.2	0.17
69726	NM_027188	Smyd3	SET and MYND domain containing 3	2.83	0.23	2.93	0.18	2.73	0.16	3.04	0.23	2.71	0.28	2.61	0.26
69721	NM_023526	Nkiras1	NFKB inhibitor interacting Ras-like protein 1	1.05	0.12	0.76	0.09	0.92	0.08	1.11	0.08	0.73	0.06	0.85	0.16
52206	NM_024213	Anapc4	anaphase promoting complex subunit 4	12.99	0.58	10.33	0.48	13	0.65	13.7	0.61	9.33	0.76	11.78	0.47
69723	NM_001252413,NM_027186,NM_001252415,NM_001252414	Rpain	RPA interacting protein	10.72	1.26	14.12	1.57	14.41	1.03	12.21	1.21	14.6	0.93	15.47	0.86
52187	NM_027491	Rragd	Ras-related GTP binding D	5.16	0.49	11.54	0.66	7.22	0.44	2.54	0.09	6.58	0.41	4.65	0.48
52184	NM_001162538,NM_001162539,NM_025714	Odf2l	outer dense fiber of sperm tails 2-like	1.2	0.32	1.43	0.35	1.23	0.24	0.99	0.11	1.14	0.41	1	0.13
223701	NM_001082536,NM_153049	Mkl1	MKL (megakaryoblastic leukemia)/myocardin-like 1	7.87	0.5	11.01	1.69	9.18	0.98	9.43	1.09	8.3	0.83	7.76	1.25
633640	NM_001039244,NM_001177666	Gm7120	predicted gene 7120	2.02	0.29	2.87	0.34	2.06	0.25	1.08	0.17	1.78	0.48	1.69	0.35
71923	NM_028005	2310047M10Rik	RIKEN cDNA 2310047M10 gene	10.45	1.51	6.69	1.3	9.71	1.37	13.17	1.17	8.37	0.18	9.11	1.01
71927	NM_028007	Itfg1	integrin alpha FG-GAP repeat containing 1	17.71	0.47	13.03	0.86	16.37	1.28	15.7	1.08	10.64	0.97	13.23	0.75
71924	NM_028006	Tube1	epsilon-tubulin 1	0.74	0.03	0.3	0.07	0.53	0.1	0.33	0.05	0.1	0.03	0.14	0.06
71929	NM_133739	Tmem123	transmembrane protein 123	23.39	2.29	20.29	1.3	22.99	2.42	30.59	2.63	30	1.13	32.29	1.68
268759	NM_001112735,NM_001004155	9930012K11Rik	RIKEN cDNA 9930012K11 gene	0.93	0.17	0.22	0.03	0.91	0.11	0.7	0.05	0.16	0.02	0.26	0.12
268752	NM_175546	Wdfy2	WD repeat and FYVE domain containing 2	18.92	1.5	10.21	0.84	14.36	0.51	25.6	1.33	13.05	0.87	15.43	1.46
54725	NM_018770,NM_207676,NM_207675,NM_001025600	Cadm1	cell adhesion molecule 1	46.49	5.38	45.79	2.75	46.24	1.97	34.12	0.56	30.51	1.85	32.45	3.66
54721	NM_001205312,NM_018793	Tyk2	tyrosine kinase 2	12.38	1.19	10.31	0.87	11.47	0.84	12.66	0.56	12.77	0.64	12.53	1.28
54720	NM_001081549,NM_019466	Rcan1	regulator of calcineurin 1	18.34	1.5	20.6	1.87	14.45	1.5	7.91	0.69	16.05	1.04	13.91	0.84
54723	NM_018783	Tfip11	tuftelin interacting protein 11	6.72	0.39	7.82	1.36	6	0.49	5.94	0.89	5.03	0.49	4.71	0.33
54722	NM_018769	Dfna5	deafness, autosomal dominant 5 (human)	3.45	0.29	4.79	0.32	4.9	0.43	1.35	0.14	1.66	0.22	1.63	0.29
78521	NM_181278	B230219D22Rik	RIKEN cDNA B230219D22 gene	6.95	1.46	5.32	1.28	6.48	1.42	9.78	0.74	9.14	0.73	9.88	1.25
78523	NM_030116	Mrpl9	mitochondrial ribosomal protein L9	16.92	1.5	18.84	2.12	17.22	1.82	15.29	0.77	14.66	1.36	13.61	1.22
27419	NM_013792	Naglu	alpha-N-acetylglucosaminidase (Sanfilippo disease IIIB)	72.32	8.02	61.98	8.28	73.44	7.61	43.81	3.32	38.04	4.07	42.66	3.75
27418	NM_013791	Mkln1	muskelin 1, intracellular mediator containing kelch motifs	6.47	0.96	6.94	1.3	7.27	1.18	7.84	0.89	8.63	0.52	9.43	0.89
27410	NM_013855,NM_001039581	Abca3	ATP-binding cassette, sub-family A (ABC1), member 3	13.25	0.52	10.55	1.78	11.74	1.22	9.9	1.17	5.72	0.45	6.14	0.53
27412	NM_013788	Peg12	paternally expressed 12	0.7	0.06	0.27	0.06	0.58	0.08	0.14	0.05	0.04	0.02	0.05	0.03
27414	NM_013789	Sergef	secretion regulating guanine nucleotide exchange factor	5.9	0.46	5.07	0.47	5.56	0.53	4.35	0.38	2.79	0.14	2.91	0.31
27416	NM_176839,NM_013790	Abcc5	ATP-binding cassette, sub-family C (CFTR/MRP), member 5	13.41	1.06	22.84	2.58	15.46	0.68	15.29	0.87	27.86	1.04	26.45	2.33
67048	NM_001081356,NM_001290781,NM_001290780	Vma21	vacuolar ATPase assembly integral membrane protein Vma21 isoform 1	6.97	1.66	5.64	1.22	6.32	1.41	3.49	0.48	3.84	0.56	3.82	0.65
67049	NM_023292	Pus3	pseudouridine synthase 3	1.83	0.34	1.57	0.5	1.86	0.75	2.17	0.37	1.94	0.25	2	0.41
67046	NM_001252640,NM_001252639,NM_025935	Tbc1d7	TBC1 domain family, member 7	4.08	0.49	2.8	0.24	3.25	0.31	3.91	0.46	2.25	0.39	2.87	0.46
67044	NM_025933	Higd2a	HIG1 domain family, member 2A	36.64	4.49	32.5	2.02	38.48	3.18	42.19	4.03	36.43	2.51	37.94	3.77
67045	NM_025934	Riok2	RIO kinase 2 (yeast)	2.89	0.41	3	0.35	2.56	0.42	2.92	0.29	3.77	0.3	3.7	0.36
67042	NM_025931	Ift27	intraflagellar transport 27	6.18	0.94	4.65	0.85	5.98	0.63	7.62	0.68	4.5	0.3	4.93	0.44
67043	NM_025932	Syap1	synapse associated protein 1	7.66	2.09	5.68	2.37	7.76	2.67	8.56	1.51	8.51	2	9.07	1.96
67040	NM_152806,NM_199079,NM_199080,NM_001040187	Ddx17	DEAD (Asp-Glu-Ala-Asp) box polypeptide 17	57.65	4.95	54.48	4.53	56.25	2.93	51.06	1.86	55.03	1.91	53.53	2.19
67041	NM_024188	Oxct1	3-oxoacid CoA transferase 1	51.41	4.61	38.05	2.45	49.72	3.54	36.99	1.5	26.12	1.21	33.49	1.62
66399	NM_025537	Tsfm	Ts translation elongation factor, mitochondrial	7.62	0.88	7.21	1.12	7.37	0.41	4.93	0.4	3.9	0.37	4.2	0.49
66398	NM_025536	Commd5	COMM domain containing 5	14.27	1.44	10.46	1.56	17.19	1.5	13.38	1.32	7.44	0.69	11.35	0.8
66391	NR_027965	2310061J03Rik	RIKEN cDNA 2310061J03 gene	2.09	0.33	1.62	0.41	1.69	0.17	2.65	0.26	2.37	0.31	2.65	0.34
66390	NM_025531	Slmo2	slowmo homolog 2 (Drosophila)	20.21	0.78	24.28	1.28	22.44	0.8	14.82	0.66	23.23	2.41	23.84	1.69
66395	NM_001039959,NR_104460,NM_009643,NM_001286518	Ahnak	AHNAK nucleoprotein (desmoyokin)	151.71	21.54	111.3	25.89	154.75	40.13	154.5	12.02	131.84	11.21	149.4	14.88
66394	NM_001163684,NM_025533	Nosip	nitric oxide synthase interacting protein	14.84	1.4	12.92	1.81	15.01	1	14.51	1.03	8.66	0.95	10.09	0.92
66397	NM_025535	Sar1b	SAR1 gene homolog B (S. cerevisiae)	25.78	0.9	28.2	1.98	27.32	1.61	21.73	2.13	25.51	1.7	24.37	1.48
66396	NM_025534	Ccdc82	coiled-coil domain containing 82	11.37	1.86	9.41	2.05	10.02	1.47	14.6	1.27	10.86	1.42	11.1	1.42
106557	NM_175349	Ldhal6b	lactate dehydrogenase A-like 6B	0.22	0.07	0.18	0.13	0.17	0.06	0.27	0.15	0.11	0.06	0.17	0.18
216505	NM_178149	Pik3ip1	phosphoinositide-3-kinase interacting protein 1	0.78	0.1	0.5	0.12	0.58	0.09	1.85	0.28	0.37	0.14	0.42	0.09
64143	NM_022327	Ralb	v-ral simian leukemia viral oncogene homolog B (ras related)	28.04	1.3	24.44	1.89	28.53	2.04	23.15	1.39	21.69	1.23	24.82	2.78
72572	NM_139140	Spats2	spermatogenesis associated, serine-rich 2	4.58	0.25	6.01	0.79	4.61	0.46	2.46	0.18	2.29	0.16	2.39	0.08
72575	NR_038184,NR_038185	C430049B03Rik	RIKEN cDNA C430049B03 gene	0.62	0.04	0.25	0.05	0.47	0.09	0.64	0.12	0.38	0.07	0.46	0.15
72578	NR_045436,NR_045437	2700054A10Rik	RIKEN cDNA 2700054A10 gene	0.24	0.01	0.21	0.03	0.22	0.07	0.14	0.05	0.1	0.04	0.13	0.02
224044	NM_183158	Cyp2ab1	cytochrome P450, family 2, subfamily ab, polypeptide 1	0.01	0.01	0.01	0.01	0.01	0.02	0.06	0.02	0.03	0.01	0.01	0.01
224045	NM_172265	Eif2b5	eukaryotic translation initiation factor 2B, subunit 5 epsilon	21	1.84	16.9	1.91	20.21	2.26	15.48	1.3	13.8	1.54	15.97	1.57
22138	NM_028004,NM_011652	Ttn	titin	0.02	0.01	0.01	0.01	0.02	0	0.02	0	0.01	0	0.01	0
73192	NM_001081056	Xpot	exportin, tRNA (nuclear export receptor for tRNAs)	7.92	0.63	11.01	1.23	7.93	0.44	7.89	0.29	8.39	0.5	8.39	0.27
22130	NM_009442	Ttf1	transcription termination factor, RNA polymerase I	3.55	0.24	3.65	0.29	3.29	0.16	3.79	0.24	3.36	0.29	3.17	0.3
22135	NM_009444	Tgoln2	trans-Golgi network integral membrane protein 2 precursor	11.09	1.23	15.5	2.55	12.27	1.39	10.15	0.68	14.23	2.48	10.48	1.56
22134	NM_009443	Tgoln1	trans-golgi network protein	11.8	1.86	15.98	3.03	12.19	2.87	12.73	0.74	17.77	1.18	14.15	1.08
22137	NM_001110265,NM_009445,NM_001284272	Ttk	Ttk protein kinase	0.51	0.15	0.38	0.16	0.49	0.19	0.1	0.05	0.05	0.04	0.1	0.07
276770	NM_001166589,NM_001166596,NM_001166594,NM_001166595,NM_001166592,NM_001166593,NM_001166590,NM_001166591,NM_181582	Eif5a	eukaryotic translation initiation factor 5A	148.08	10.23	141.96	15.88	148.41	10.09	103.03	6.91	101.86	4.53	112.58	12.87
73225	NM_133750	Fam118a	family with sequence similarity 118, member A	3.67	0.43	3	0.3	3.24	0.29	2.35	0.23	1.45	0.09	1.29	0.14
73229	NM_001166497	3110052M02Rik	RIKEN cDNA 3110052M02 gene	0.72	0.2	0.6	0.08	0.69	0.16	0.54	0.08	0.27	0.03	0.29	0.06
230979	NM_178931	Tnfrsf14	tumor necrosis factor receptor superfamily, member 14 (herpesvirus entry mediator)	11.25	1.17	8.95	2.7	8.26	0.52	19.18	4.71	12.23	0.99	14.38	1.89
140580	NM_080288,NM_198093	Elmo1	engulfment and cell motility 1	6.59	0.82	7.5	1.19	6.06	0.54	7.71	0.51	7.78	0.68	7.21	0.77
101122	NM_001033204	Rpusd3	RNA pseudouridylate synthase domain containing 3	1.65	0.23	1.86	0.26	2.41	0.33	1.22	0.15	0.43	0.15	0.48	0.12
56017	NM_019488	Slc2a8	solute carrier family 2, (facilitated glucose transporter), member 8	10.21	0.96	7.22	1.08	8.72	1	8.25	0.82	5.93	0.79	5.8	0.58
56016	NM_019487	Hebp2	heme binding protein 2	2.31	0.29	1.61	0.24	2.07	0.38	0.18	0.05	0.07	0.05	0.02	0.04
56012	NM_018870	Pgam2	phosphoglycerate mutase 2	0.88	0.13	1.25	0.14	1.36	0.36	0.7	0.14	0.6	0.2	0.75	0.42
56018	NM_019990	Stard10	START domain containing 10	0.38	0.11	0.42	0.2	0.45	0.23	0.36	0.13	0.4	0.13	0.33	0.14
74165	NM_175206	Fbxl22	F-box and leucine-rich repeat protein 22	0.41	0.09	0.42	0.11	0.42	0.1	0.56	0.04	0.4	0.09	0.32	0.09
74164	NM_001290448,NM_001290449,NM_023739	Nfx1	transcriptional repressor NF-X1 isoform 2	11.22	0.46	15.36	0.64	11.46	0.39	10.37	0.44	11.1	0.65	9.74	0.28
74167	NM_028794	Nudt9	nudix (nucleoside diphosphate linked moiety X)-type motif 9	23.04	2.1	20.44	1.97	24.76	1.84	22.41	0.88	19.71	2.27	21.39	1.1
74166	NM_144534	Tmem38a	transmembrane protein 38A	0.57	0.06	0.49	0.12	0.56	0.1	1.67	0.24	0.7	0.07	0.84	0.09
74168	NM_023740	Zdhhc16	zinc finger, DHHC domain containing 16	6.76	0.77	6.24	1.04	7.66	0.49	4.56	0.24	4.03	0.39	4.34	0.53
84092	NM_019729,NM_001252580	Usp8	ubiquitin specific peptidase 8	14.27	2.87	15.56	2.88	13.37	1.67	17.67	1.23	16.68	0.64	15.72	1.13
619331	NM_001033820	Zfp551	zinc fingr protein 551	0.66	0.15	0.21	0.07	0.51	0.13	0.44	0.08	0.09	0.04	0.19	0.07
84094	NM_032398	Plvap	plasmalemma vesicle associated protein	0.06	0.02	0.02	0.02	0.03	0.03	0.06	0.02	0.02	0.02	0.02	0.04
84095	NM_145501	Pi4k2a	phosphatidylinositol 4-kinase type 2 alpha	15.97	1.57	17.11	4.28	14.68	1.6	12.15	1.85	10.82	0.76	11	1.57
75234	NM_029219	Rnf19b	ring finger protein 19B	26.05	1.56	73.29	8.2	34.59	4.46	30.87	2.48	100.94	7.03	90.37	8.27
71265	NR_045163,NR_045165	4933431G14Rik	RIKEN cDNA 4933431G14 gene	0.21	0.13	0.16	0.09	0.33	0.1	0.56	0.15	0.31	0.14	0.25	0.15
71264	NR_045657	4933432I03Rik	RIKEN cDNA 4933432I03 gene	0.04	0.03	0.5	0.23	0.22	0.1	0.05	0.04	0.57	0.23	0.35	0.19
71268	NM_027742,NM_001164838	Lrrfip2	leucine rich repeat (in FLII) interacting protein 2	12.26	0.88	22.19	0.97	14.78	0.87	8.58	0.42	22.97	1.76	21.39	1.97
18813	NM_011119	Pa2g4	proliferation-associated 2G4	27.71	2.1	25.57	2.23	29.57	1.95	19.02	0.9	19.8	2.08	22.41	2.23
18810	NM_001163542,NM_001164203,NM_201387,NM_001163540,NM_201385,NM_201394,NM_201386,NM_201392,NM_201393,NM_201390,NM_201391,NM_011117,NM_001163549,NM_201389,NM_201388	Plec	plectin	60.28	6.81	60.71	8.82	53.46	10.69	33.64	2.99	49.39	1.16	42.8	5.87
18817	NM_011121	Plk1	polo-like kinase 1	1.54	0.2	0.94	0.09	1.71	0.29	0.28	0.06	0.13	0.03	0.18	0.12
71481	NM_027808	Alpk1	alpha-kinase 1	17.2	1.61	16.53	0.73	16.47	1.51	6.56	0.46	6.15	0.39	6.12	0.48
71489	NR_045875	Bcas3os1	breast carcinoma amplified sequence 3, opposite strand 1	0.14	0.03	0.1	0.05	0.09	0.04	0.23	0.03	0.06	0.02	0.05	0.03
14758	NM_001177958,NM_001177960,NM_023122,NM_001177961,NM_001177959,NM_001177962,NM_001177955,NM_001177956,NM_001177957	Gpm6b	glycoprotein m6b	0.06	0.03	0.06	0.03	0.1	0.04	0.11	0.02	0.06	0.02	0.06	0.02
212679	NM_175439	Mars2	methionine-tRNA synthetase 2 (mitochondrial)	1.93	0.15	1.53	0.15	1.72	0.12	1.2	0.1	0.76	0.18	1.09	0.22
14755	NM_001291025,NM_011822	Pigq	phosphatidylinositol N-acetylglucosaminyltransferase subunit Q isoform 1	5.71	0.53	4.83	0.8	5.54	0.55	4.91	0.56	3.07	0.34	3.42	0.49
14756	NM_008156	Gpld1	glycosylphosphatidylinositol specific phospholipase D1	2.32	0.36	2.2	0.26	2.48	0.08	2.02	0.14	1.65	0.23	1.9	0.24
212670	NM_153075	Catsper2	cation channel, sperm associated 2	0.21	0.05	0.19	0.04	0.17	0.04	0.16	0.03	0.19	0.07	0.11	0.08
14751	NM_008155	Gpi1	glucose phosphate isomerase 1	78.8	6.33	64.29	4.64	79.84	6.98	64.95	3.84	49.57	3.54	58.63	4.27
171567	NM_178071,NM_001293313,NM_138314	Nme7	nucleoside diphosphate kinase 7 isoform 1	5.46	0.43	3.62	0.42	5.3	0.34	5.21	0.54	2.5	0.43	3.2	0.33
77889	NM_029999	Lbh	limb-bud and heart	5.15	0.52	0.95	0.17	2.53	0.31	3.25	0.47	0.54	0.07	0.64	0.12
18105	NM_001163239,NM_001163242,NM_001163241,NM_020282	Nqo2	NAD(P)H dehydrogenase, quinone 2	4.8	0.21	2.4	0.21	4.37	0.23	4.3	0.34	1.81	0.34	2.43	0.26
18104	NM_008706	Nqo1	NAD(P)H dehydrogenase, quinone 1	3.33	0.37	3.94	0.81	5.35	0.73	1.7	0.31	2.02	0.41	2.99	0.5
18107	NM_008707	Nmt1	N-myristoyltransferase 1	57.91	3.65	73.31	6.59	62.86	4.77	49.16	2.81	52.26	4.29	54.11	2.87
18106	NM_018729	Cd244	CD244 natural killer cell receptor 2B4	0.07	0.01	0.05	0.02	0.07	0.03	0.18	0.02	0.25	0.08	0.26	0.13
18100	NM_010922	Mrpl40	mitochondrial ribosomal protein L40	23.19	2.16	14.88	1.9	21.01	1.03	18.01	1.35	9.89	1.1	12.29	1.68
18103	NM_008705,NM_001077529	Nme2	NME/NM23 nucleoside diphosphate kinase 2	190.57	19.24	171.92	18.34	187.5	12.51	113.95	4.19	97.15	9.57	105.78	12.07
18102	NM_008704	Nme1	NME/NM23 nucleoside diphosphate kinase 1	38.31	4.12	33.75	3.79	38.47	2.37	19.01	0.9	18.09	1.63	20.95	1.47
238722	NM_001081680	Zfp72	zinc finger protein 72	0.38	0.22	0.18	0.08	0.41	0.2	0.43	0.16	0.24	0.09	0.28	0.15
327951	NM_001045525	Cyb5d1	cytochrome b5 domain containing 1	5.39	0.62	5.58	0.65	6.02	0.64	4.94	0.52	3.45	0.22	4.04	0.97
18108	NM_008708,NM_001290370,NM_001290369,NM_001290368	Nmt2	glycylpeptide N-tetradecanoyltransferase 2 isoform d	5.75	0.72	5.8	0.73	6.62	1.07	5.23	0.2	5.03	0.21	5.78	0.29
327954	NM_001081330	Dnah2	dynein, axonemal, heavy chain 2	0.07	0.02	0.23	0.02	0.14	0.03	0.12	0.03	0.3	0.02	0.26	0.05
238725	NM_175495	Gpr150	G protein-coupled receptor 150	0.08	0.03	0.02	0.02	0.03	0.02	0.04	0.02	0.02	0.02	0.03	0.04
230119	NM_001163283,NM_001163284,NM_173399	Zbtb5	zinc finger and BTB domain containing 5	3.54	0.22	4.28	0.43	3.79	0.32	4.39	0.33	5.75	0.24	5.46	0.28
72900	NM_001278415,NM_028388	Ndufv2	NADH dehydrogenase (ubiquinone) flavoprotein 2	34.92	2.33	32.21	2.61	38.23	2.24	28.08	2.74	24.25	1.56	28.15	1.29
76282	NM_182805	Gpt	glutamic pyruvic transaminase, soluble	1.35	0.26	1.58	0.23	1.77	0.18	0.84	0.12	0.72	0.14	0.65	0.09
76281	NM_029564	Tax1bp3	Tax1 (human T cell leukemia virus type I) binding protein 3	14.79	0.97	12.63	1.15	15.86	0.75	20.33	1.35	17.39	2.22	22.26	2.13
19058	NM_024459	Ppp3r1	protein phosphatase 3, regulatory subunit B, alpha isoform (calcineurin B, type I)	13.33	2.61	11.62	2.93	12.67	1.33	11.85	0.7	9.39	0.95	10.44	1.02
103220	NM_153595,NM_001003939,NM_001003910	BC030307	cDNA sequence BC030307	0.13	0.02	0.17	0.01	0.15	0.03	0.13	0.03	0.06	0.03	0.1	0.01
19052	NM_019411	Ppp2ca	protein phosphatase 2 (formerly 2A), catalytic subunit, alpha isoform	73.2	2.75	94.28	5.25	78.02	6.42	65.87	4.37	98.43	6.13	98.69	5.34
19053	NM_017374	Ppp2cb	protein phosphatase 2 (formerly 2A), catalytic subunit, beta isoform	20.58	1.15	17.26	1.03	20.02	2.05	17	1.46	14.02	0.6	16.63	1.17
19054	NM_001163415	Ppp2r3d	protein phosphatase 2 (formerly 2A), regulatory subunit B'', delta	1.41	0.1	1.49	0.19	1.25	0.16	1.49	0.06	1.1	0.14	1.02	0.15
19055	NM_008913,NM_001293622	Ppp3ca	serine/threonine-protein phosphatase 2B catalytic subunit alpha isoform isoform 2	12.87	2.39	11.83	1.96	11.61	1.58	16.63	0.86	13.84	0.5	14.89	1.39
19056	NM_008914	Ppp3cb	protein phosphatase 3, catalytic subunit, beta isoform	4.84	0.75	5.07	0.98	4.43	0.37	5.63	0.53	4.6	0.31	4.77	0.63
100504112	NM_001195091	Gm6537	predicted gene 6537	0.08	0.02	0.53	0.08	0.2	0.08	0.1	0.04	0.76	0.23	0.29	0.12
75805	NM_029447	Nln	neurolysin (metallopeptidase M3 family)	8.88	0.72	7.21	0.38	9.38	0.35	8.16	0.1	5.78	0.45	7.97	0.26
225058	NM_001190356	Gm4832	predicted gene 4832	0.12	0.13	0.03	0.07	0.04	0.04	0.09	0.08	0.14	0.1	0.05	0.11
213109	NM_001081080	Phf3	PHD finger protein 3	4.82	1.45	5.73	2.36	4.97	1.54	6.06	0.86	7.07	1.19	5.95	0.95
225055	NM_001081034	Fbxo11	F-box protein 11	4.75	1.34	4.05	1.52	3.7	1.18	6.96	0.76	5.75	1.27	5.85	1.77
229524	NM_144898	Msto1	misato homolog 1 (Drosophila)	9.94	0.78	6.32	0.85	9.62	0.48	7.27	0.54	3.61	0.44	5.52	0.84
76166	NM_001081174	Rsg1	REM2 and RAB-like small GTPase 1	0.15	0.06	0.13	0.09	0.06	0.05	0.26	0.11	0.12	0.08	0.14	0.15
231642	NM_175016	Alkbh2	alkB, alkylation repair homolog 2 (E. coli)	1.5	0.35	1.64	0.25	1.69	0.2	1.17	0.17	0.88	0.35	1.07	0.3
110794	NM_207131	Cebpe	CCAAT/enhancer binding protein (C/EBP), epsilon	0.75	0.16	0.47	0.22	0.83	0.35	0.53	0.08	0.27	0.22	0.62	0.13
16623	NM_010645	Klk1b1	kallikrein 1-related peptidase b1	0.3	0.08	0.32	0.13	0.32	0.18	0.15	0.09	0.1	0.08	0.1	0.12
16621	NM_008455	Klkb1	kallikrein B, plasma 1	0.05	0.03	0.17	0.11	0.09	0.05	0.08	0.02	0.22	0.06	0.1	0.06
12759	NM_013492	Clu	clusterin	0.04	0.03	0.03	0.02	0.07	0.02	0.04	0.02	0.04	0.04	0.92	1.86
12757	NM_016760,NM_001080384,NM_001080385,NM_001080386,NM_001290470	Clta	clathrin light chain A isoform e	231.76	19.51	190.54	28.54	221.71	27.7	174.41	11.83	149.24	10.99	165.24	13.36
12752	NM_009907,NM_001146311	Cln3	ceroid lipofuscinosis, neuronal 3, juvenile (Batten, Spielmeyer-Vogt disease)	23.96	2.32	30.93	3.17	27.6	1.82	20.54	1.07	25.13	1	23.28	1.01
12753	NM_007715,NM_001289826	Clock	circadian locomoter output cycles protein kaput	2.94	1.14	2.9	1.33	3.26	1.22	3.51	0.7	4.59	0.96	4.54	1.01
12750	NM_007714	Clk4	CDC like kinase 4	6.27	0.74	12.78	1.92	8.16	1.88	6.38	0.47	15.15	1.46	11.9	1
12751	NM_009906	Tpp1	tripeptidyl peptidase I	23.98	2.84	26.24	4.06	24.62	2.7	21.08	1.79	19.4	1.13	20.19	1.89
100756	NM_001033202	Usp30	ubiquitin specific peptidase 30	6.37	0.68	6.07	0.41	6.32	0.59	6.16	0.36	4.14	0.29	4.32	0.43
16994	NM_008518	Ltb	lymphotoxin B	2.22	0.3	1.3	0.25	1.62	0.45	0.54	0.1	0.7	0.24	0.9	0.15
16995	NM_008519	Ltb4r1	leukotriene B4 receptor 1	1.11	0.12	0.55	0.11	0.9	0.31	0.35	0.07	0.09	0.03	0.35	0.14
16997	NM_013589	Ltbp2	latent transforming growth factor beta binding protein 2	2.08	0.32	2.25	0.28	2.05	0.29	0.43	0.03	0.43	0.03	0.41	0.06
16992	NM_010735	Lta	lymphotoxin A	0.06	0.03	0.11	0.03	0.03	0.02	0.01	0.01	0.09	0.03	0.14	0.08
16993	NM_008517	Lta4h	leukotriene A4 hydrolase	22.26	1.41	24.26	2.33	27.38	2.91	18.61	0.69	17.66	2.08	20.4	1.04
16998	NM_008520	Ltbp3	latent transforming growth factor beta binding protein 3	3.68	0.63	3.5	1.1	3.1	0.61	2.28	0.37	1.45	0.25	1.34	0.22
12286	NM_001252059,NM_001252061,NM_001252060,NM_007578	Cacna1a	calcium channel, voltage-dependent, P/Q type, alpha 1A subunit	7.8	1.16	8.66	2.69	7.36	0.83	2.55	0.28	2.28	0.22	2.17	0.34
12287	NM_001042528,NM_007579	Cacna1b	calcium channel, voltage-dependent, N type, alpha 1B subunit	0.17	0.02	0.19	0.04	0.15	0.01	0.12	0.01	0.15	0.03	0.09	0.02
236511	NM_153403	Ago1	argonaute RISC catalytic subunit 1	5.74	0.71	3.93	0.74	4.94	0.39	6.18	0.39	4.03	0.32	4.47	0.67
12283	NM_133781	Cab39	calcium binding protein 39	39.58	5.54	51.73	4.83	47.25	5.79	44.86	2.88	51.21	2.74	57.63	3.66
12288	NM_001255997,NM_001159533,NM_001255999,NM_001255998,NM_001159534,NM_001159535,NM_009781,NM_001256002,NM_001256000,NM_001256001,NM_001290335	Cacna1c	voltage-dependent L-type calcium channel subunit alpha-1C isoform 11	0.02	0	0.02	0.01	0.02	0.01	0.02	0	0.01	0.01	0.01	0.01
12289	NM_028981,NM_001302637,NM_001083616	Cacna1d	voltage-dependent L-type calcium channel subunit alpha-1D isoform 3	2.53	0.29	1.81	0.26	1.81	0.12	3.06	0.23	2.04	0.15	2	0.35
240444	NM_001190373	Kcng2	potassium voltage-gated channel, subfamily G, member 2	0.11	0.03	0.13	0.06	0.08	0.03	0.1	0.04	0.09	0.05	0.08	0.03
240442	NM_175028	Adnp2	ADNP homeobox 2	4.37	0.33	5.53	0.65	4.01	0.32	3.82	0.34	3.75	0.28	3.14	0.2
64082	NM_022318,NM_001081984	Popdc2	popeye domain containing 2	0.02	0.02	0.02	0.02	0.01	0.02	0.02	0.01	0.03	0.02	0.04	0.08
66978	NM_025881,NR_037905,NM_028190,NR_037906	Luc7l	Luc7 homolog (S. cerevisiae)-like	10.69	0.49	11.89	0.48	11.11	0.89	8.18	0.36	7.69	0.75	7.53	0.61
211612	NM_001093750	Ptchd1	patched domain containing 1	2.46	0.6	1.16	0.31	1.71	0.45	1.76	0.16	1.18	0.14	1.64	0.24
404634	NM_207000	H2afy2	H2A histone family, member Y2	0.54	0.08	0.53	0.14	0.61	0.1	0.45	0.06	0.27	0.11	0.34	0.11
320469	NR_030696	9930014A18Rik	RIKEN cDNA 9930014A18 gene	0.38	0.03	0.26	0.06	0.3	0.04	0.26	0.03	0.09	0.03	0.11	0.06
13481	NM_010073	Dpm2	dolichol-phosphate (beta-D) mannosyltransferase 2	15.14	1	17.07	2.64	17.28	1.15	13.48	1.35	14.13	0.81	13.95	3.38
13480	NM_010072	Dpm1	dolichol-phosphate (beta-D) mannosyltransferase 1	9.44	0.99	8.02	0.88	8.89	0.51	10.05	0.51	7.68	0.9	8.43	0.78
13482	NM_001159543,NM_010074	Dpp4	dipeptidylpeptidase 4	0.04	0.01	0.04	0.02	0.04	0.02	0.03	0.01	0.06	0.03	0.04	0.02
320463	NR_045641	F630111L10Rik	RIKEN cDNA F630111L10 gene	0.13	0.04	0.06	0.04	0.1	0.02	0.27	0.06	0.16	0.03	0.15	0.03
20688	NM_001166385,NM_009239	Sp4	trans-acting transcription factor 4	0.81	0.25	0.64	0.23	0.66	0.23	1.19	0.11	1.03	0.13	0.99	0.14
20680	NM_011446	Sox7	SRY (sex determining region Y)-box 7	0.21	0.05	0.91	0.28	0.25	0.05	0.01	0.01	0.1	0.07	0.05	0.01
20683	NM_013672	Sp1	trans-acting transcription factor 1	7.3	1.14	6.11	1.15	5.65	1.05	9.46	0.6	6.33	0.5	6.09	0.84
20684	NM_013673	Sp100	nuclear antigen Sp100	27.24	2.17	21.58	4.07	25.18	3.28	25.03	2.28	15.86	0.71	21.91	1.66
20687	NM_001018042,NM_001098425	Sp3	trans-acting transcription factor 3	11.88	3.03	8.02	2.68	11.41	3.32	17.75	2.84	12.37	2.31	13.3	1.82
20686	NM_011449	Spa17	sperm autoantigenic protein 17	0.47	0.17	0.33	0.25	0.36	0.07	0.42	0.19	0.37	0.15	0.24	0.1
20355	NM_011350,NM_001113481	Sema4f	sema domain, immunoglobulin domain (Ig), TM domain, and short cytoplasmic domain	0.01	0.01	0.01	0.01	0.03	0.02	0.01	0.01	0.02	0.01	0.01	0.01
20354	NM_013660,NM_001281880	Sema4d	sema domain, immunoglobulin domain (Ig), transmembrane domain (TM) and short cytoplasmic domain, (semaphorin) 4D	37.58	2.48	64.88	14.09	40.91	4.78	35.27	5.87	68.19	4.88	55.62	7.03
20353	NM_001126047	Sema4c	sema domain, immunoglobulin domain (Ig), transmembrane domain (TM) and short cytoplasmic domain, (semaphorin) 4C	2.03	0.26	0.81	0.06	1.8	0.29	1.45	0.08	0.42	0.06	0.49	0.16
20352	NM_013659	Sema4b	sema domain, immunoglobulin domain (Ig), transmembrane domain (TM) and short cytoplasmic domain, (semaphorin) 4B	0.79	0.09	0.77	0.11	0.61	0.07	1.33	0.18	2.12	0.3	1.94	0.16
20351	NM_001163490,NM_001163491,NM_013658,NM_001163489	Sema4a	sema domain, immunoglobulin domain (Ig), transmembrane domain (TM) and short cytoplasmic domain, (semaphorin) 4A	6.12	0.38	3.11	0.51	5	0.4	5.96	0.68	3.69	0.26	4.51	0.37
20350	NM_011349	Sema3f	sema domain, immunoglobulin domain (Ig), short basic domain, secreted, (semaphorin) 3F	0.06	0.03	0.09	0.03	0.08	0.02	0.02	0.01	0.03	0.02	0.02	0.02
20359	NM_013662,NM_001130456	Sema6b	sema domain, transmembrane domain (TM), and cytoplasmic domain, (semaphorin) 6B	2.88	0.26	1.9	0.36	2.95	0.37	2.03	0.17	0.95	0.14	0.82	0.1
20358	NM_018744	Sema6a	sema domain, transmembrane domain (TM), and cytoplasmic domain, (semaphorin) 6A	0.01	0	0.01	0.01	0.01	0.01	0.02	0.02	0.01	0	0.01	0
216344	NM_024454	Rab21	RAB21, member RAS oncogene family	11.06	0.86	11.89	2.41	10.54	0.91	11.09	0.37	12.19	0.7	11.71	1.21
216345	NM_001033261	Zfc3h1	zinc finger, C3H1-type containing	4.54	1.55	3.04	1.15	4.61	1.37	5.53	0.91	4.31	0.96	4.43	0.82
433966	NR_015478	5730422E09Rik	RIKEN cDNA 5730422E09 gene	0.03	0.01	0.01	0.01	0.02	0.02	0.07	0.03	0.04	0.02	0.01	0.02
56009	NM_019484	Alyref2	Aly/REF export factor 2	1.76	0.21	0.97	0.28	1.63	0.12	2.96	0.18	3.63	0.52	4.09	0.57
59288	NM_021608	Dctn5	dynactin 5	25.98	1.61	17	1.36	24.51	2.04	23.76	1.98	12.88	1.42	16.81	1.01
59287	NM_021607	Ncstn	nicastrin	36.68	1.36	35.02	3.7	35.41	3.31	37.27	1.68	31.59	1.79	34.17	0.52
50754	NM_001177774,NM_080428,NM_001177773	Fbxw7	F-box and WD-40 domain protein 7	5.32	0.72	7.1	1.29	6.13	0.46	4.28	0.36	4.74	0.12	4.9	0.66
50755	NM_015792	Fbxo18	F-box protein 18	16.28	0.65	11.81	0.79	15.48	0.67	17.07	0.57	9.56	0.38	11.4	1.01
50753	NM_015791	Fbxo8	F-box protein 8	4.34	0.25	4.56	0.32	4.46	0.14	4.72	0.42	2.93	0.28	3.13	0.28
50758	NM_015794	Fbxl17	F-box and leucine-rich repeat protein 17	1.36	0.19	1.52	0.21	1.19	0.06	1.34	0.03	1.07	0.1	1.02	0.09
66622	NM_025666	Ubr7	ubiquitin protein ligase E3 component n-recognin 7 (putative)	11.16	0.5	19.01	1.09	13.13	0.8	8.91	0.62	12.54	1.23	9.67	0.4
66625	NM_025669	Sfrs18	serine/arginine-rich splicing factor 18	3.17	0.87	2.35	0.46	3	0.75	4.49	0.7	2.92	0.35	3.1	0.62
66624	NM_025668	Spcs2	signal peptidase complex subunit 2 homolog (S. cerevisiae)	21.93	0.69	28.35	1.35	21.54	1.81	17.6	1.02	18.86	1.02	15.95	0.66
66627	NM_025671	Ogfod2	2-oxoglutarate and iron-dependent oxygenase domain containing 2	7.1	0.82	5.58	1.04	7.38	1.14	6.13	0.33	3.75	0.38	3.7	0.44
66626	NM_025670	Cdip1	cell death inducing Trp53 target 1	9.3	0.77	11.88	0.47	11.89	0.8	9.36	0.34	8.42	0.5	8.71	0.41
66629	NM_025673	Golph3	golgi phosphoprotein 3	23.44	0.88	29.87	1.28	24.96	1.1	26.55	1.89	38.39	2.34	37.51	1.56
66628	NM_001080969,NM_001290737	Thg1l	probable tRNA(His) guanylyltransferase isoform 2	2.93	0.12	2.49	0.25	2.7	0.12	1.47	0.08	1.22	0.16	1.23	0.18
110842	NM_145615	Etfa	electron transferring flavoprotein, alpha polypeptide	7.68	0.93	10.39	2.77	9.06	0.76	6.96	1	6.58	0.79	6.63	0.9
216831	NM_175003,NM_001099288	Arhgap44	Rho GTPase activating protein 44	0.07	0.02	0.05	0.02	0.06	0.04	0.04	0.01	0.02	0.02	0.02	0.01
110593	NM_001081355,NM_001256380	Prdm2	PR domain containing 2, with ZNF domain	3.9	0.4	4.61	0.94	3.19	0.2	4.44	0.33	3.98	0.35	3.25	0.65
217122	NM_001105561	Gm11545	predicted gene 11545	0.11	0.02	0.15	0.03	0.14	0.03	0.06	0.02	0.02	0.02	0.04	0.03
217127	NM_001195003,NM_177619,NM_001195004	Kat7	K(lysine) acetyltransferase 7	7.82	0.43	10.15	1.06	7.53	0.7	7.82	0.48	7.12	0.58	6.09	0.59
217125	NM_146025	Samd14	sterile alpha motif domain containing 14	0.08	0.04	0.06	0.02	0.06	0.03	0.05	0.01	0.02	0.01	0.05	0.05
217124	NM_172261	Ppp1r9b	protein phosphatase 1, regulatory subunit 9B	29.97	3.19	18.9	3.53	28.63	3.56	36.8	2.28	22.56	1.44	26.75	2.01
22441	NM_001291748,NM_011725,NM_001291747	Xlr	X-linked lymphocyte-regulated protein PM1 isoform a	1.02	0.28	0.96	0.23	1.05	0.26	1.2	0.27	1.21	0.26	1.76	0.36
22445	NM_001110784	Xlr3a	X-linked lymphocyte-regulated 3A	0.03	0.02	0.04	0.03	0.04	0.05	0.08	0.03	0.06	0.03	0.06	0.02
22446	NM_011727	Xlr3c	X-linked lymphocyte-regulated 3C	0.03	0.01	0.04	0.02	0.01	0.01	0.05	0.01	0.05	0.02	0.07	0.05
100379145	NR_033336	Snora23	small nucleolar RNA, H/ACA box 23	135.53	33.01	95.41	25.2	118.65	24.31	149.23	57.07	79.4	15.85	71.43	19.36
26357	NM_011920	Abcg2	ATP-binding cassette, sub-family G (WHITE), member 2	4.92	0.22	3.36	0.4	4.42	0.42	3.64	0.39	2.49	0.31	2.79	0.26
26356	NM_001302451,NM_001302457,NM_001302459,NM_001302458,NM_001302460,NM_011919	Ing1	inhibitor of growth protein 1 isoform 2	6.36	0.41	4.29	0.45	5.55	0.3	7.22	0.45	4.44	0.6	4.41	0.51
56220	NM_001004066,NM_001286214,NM_019565	Zfp386	zinc finger protein 386 (Kruppel-like)	2.31	0.87	1.26	0.62	2.12	0.77	2.69	0.64	1.27	0.28	1.56	0.2
110332	NM_173449	Pp2d1	protein phosphatase 2C-like domain containing 1	0.75	0.24	0.64	0.2	0.54	0.2	0.92	0.17	0.93	0.21	0.62	0.22
114654	NM_033478	Ly6g6d	lymphocyte antigen 6 complex, locus G6D	0.1	0.1	0.08	0.08	0.04	0.03	0.22	0.07	0.07	0.04	0.04	0.05
544696	NM_001033385	Tbc1d32	TBC1 domain family, member 32	0.92	0.25	0.44	0.13	0.67	0.16	1.17	0.17	0.54	0.13	0.68	0.14
52064	NM_026504	Coq5	coenzyme Q5 homolog, methyltransferase (yeast)	15.11	1.09	17.97	1.15	15.87	1.2	9.35	0.88	10.32	1.26	10.54	0.96
52065	NM_001081279	Mfhas1	malignant fibrous histiocytoma amplified sequence 1	7.14	0.57	4.99	0.49	7.23	0.64	7.86	0.44	10.97	0.47	11.28	0.61
227326	NM_001033290	Gpr55	G protein-coupled receptor 55	0.01	0.01	0.04	0.02	0.01	0.01	0.04	0.03	0.14	0.04	0.19	0.09
227327	NM_145222	B3gnt7	UDP-GlcNAc:betaGal beta-1,3-N-acetylglucosaminyltransferase 7	1.59	0.17	0.76	0.14	1.6	0.08	1.25	0.13	1.29	0.25	1.53	0.14
227325	NM_152915	Dner	delta/notch-like EGF-related receptor	0.4	0.03	0.29	0.08	0.33	0.11	0.2	0.05	0.16	0.02	0.16	0.07
102866	NM_145629,NM_001166454,NM_001166453	Pls3	plastin 3 (T-isoform)	8.21	1.79	6.84	1.71	8.24	2.45	2.13	0.25	1.9	0.29	1.88	0.37
544963	NM_027711	Iqgap2	IQ motif containing GTPase activating protein 2	2.51	0.62	1.85	0.66	2.37	0.6	19.84	3.59	14.94	3.06	17.43	3.43
99045	NM_207207	Mrps26	mitochondrial ribosomal protein S26	47.03	6.27	31.97	4.12	43.42	5.59	18.29	1.67	9.26	1.11	11.34	1.17
278795	NM_001111140	Lrrc10b	leucine rich repeat containing 10B	0.05	0.02	0.06	0.05	0.08	0.03	0.04	0.02	0.06	0.03	0.06	0.07
102132	NR_126558	.	.	2.63	0.48	10.01	1.18	4.03	0.26	2.37	0.09	14.38	1.32	10.38	1.24
226747	NM_026375	Ahctf1	AT hook containing transcription factor 1	4.11	0.88	3.85	1.18	3.55	0.9	4.61	0.47	4.99	0.49	4.76	0.47
223513	NM_175456	Abra	actin-binding Rho activating protein	0.1	0.02	0.06	0.07	0.07	0.04	0.12	0.06	0.06	0.04	0.08	0.07
226744	NM_146105	Cnst	consortin, connexin sorting protein	2.91	0.19	2.13	0.18	2.42	0.27	2.99	0.18	1.16	0.11	1.21	0.09
211151	NM_206534	Churc1	churchill domain containing 1	32.23	2.71	24.74	2.01	26.85	2.98	27.33	2.09	17.38	1.28	18.15	2.17
67239	NM_001042556,NM_023323	Rpf2	ribosome production factor 2 homolog (S. cerevisiae)	3.65	0.66	2.48	0.7	3.37	0.79	2.58	0.43	2.56	0.73	2.91	0.39
67238	NM_026050,NM_133703	Fam220a	family with sequence similarity 220, member A	4.66	0.34	4.45	0.44	5.14	0.47	4.09	0.4	3.82	0.49	4.33	0.42
67231	NM_024196	Tbc1d20	TBC1 domain family, member 20	32.96	2.54	67.78	7.17	42.43	4.17	27.3	1.87	45.89	2.94	37.49	1.81
67230	NM_026046	Zfp329	zinc finger protein 329	0.77	0.19	0.31	0.15	0.6	0.16	0.92	0.16	0.52	0.14	0.61	0.07
67235	NM_023322	Zkscan14	zinc finger with KRAB and SCAN domains 14	4.6	0.69	5.98	0.8	4.34	0.33	6.21	0.57	4.93	0.48	3.18	0.21
67236	NM_027223,NM_026048	Cinp	cyclin-dependent kinase 2 interacting protein	8.26	0.5	5.48	0.37	7.71	0.68	5.62	0.35	3.51	0.21	4.32	0.36
68576	NM_026774	Lamtor5	late endosomal/lysosomal adaptor, MAPK and MTOR activator 5	47.93	4.47	40.04	3.52	44.08	3.8	38.27	3.51	33.74	1.65	35.83	3.55
68572	NM_026729	Ict1	immature colon carcinoma transcript 1	17.34	2.04	11.25	1.11	15.31	1.67	11.63	0.98	5.59	0.65	7.01	1.58
76041	NM_001168386,NM_183115	Ccdc125	coiled-coil domain containing 125	1.99	0.26	1.39	0.22	1.91	0.21	3.35	0.3	1.19	0.11	1.23	0.33
76044	NM_133762	Ncapg2	non-SMC condensin II complex, subunit G2	1.39	0.47	0.79	0.34	1.01	0.29	5.45	1.06	5.41	1.43	5.62	1.56
72290	NM_028185	Lsm11	U7 snRNP-specific Sm-like protein LSM11	1.58	0.18	1.14	0.12	1.41	0.17	1.37	0.11	1.01	0.15	0.98	0.12
72293	NM_028186	Nkd2	naked cuticle 2 homolog (Drosophila)	0.1	0.04	0.11	0.07	0.12	0.06	0.08	0.03	0.06	0.03	0.06	0.03
170768	NM_133232,NM_001177758,NM_001177752,NM_001177753,NM_001177756,NM_001177757,NM_001177754,NM_001177755	Pfkfb3	6-phosphofructo-2-kinase/fructose-2,6-biphosphatase 3	5.32	0.54	13.16	4.55	5.72	0.38	4.34	0.53	6.99	0.51	5.27	0.84
72297	NM_028189	B3gnt3	UDP-GlcNAc:betaGal beta-1,3-N-acetylglucosaminyltransferase 3	4.09	0.58	2.85	0.33	4.04	0.43	8.45	0.7	5.1	0.48	6.81	0.9
103425	NM_134009	Ncln	nicalin homolog (zebrafish)	18.53	1.77	17.05	1.49	19.55	2.49	15.07	1.23	12.13	0.7	13.01	2.22
170763	NM_133228	Zfp87	zinc finger protein 87	4.44	0.32	3.39	0.29	3.95	0.39	4.61	0.22	2.89	0.24	2.96	0.38
170762	NM_133227	Nup155	nucleoporin 155	5.12	0.43	3.19	0.36	4.3	0.41	4.25	0.21	2.5	0.17	2.83	0.16
170760	NM_133225	Acbd3	acyl-Coenzyme A binding domain containing 3	5.19	1.02	9.09	2.28	5.2	0.32	5.2	0.31	9.22	0.56	7.71	1.38
170767	NM_133231	Rfxap	regulatory factor X-associated protein	3.91	0.38	3.14	0.64	3.87	0.51	3.51	0.39	3.08	0.5	3.17	0.28
170765	NM_133229	Ripply3	ripply3 homolog (zebrafish)	0.03	0.03	0.02	0.02	0.03	0.02	0.05	0.01	0.03	0.03	0.02	0.01
229776	NM_001080818,NM_001173553	Cdc14a	CDC14 cell division cycle 14A	0.91	0.1	0.86	0.04	0.77	0.13	1.07	0.06	1.27	0.06	1.05	0.11
228421	NM_139303	Kif18a	kinesin family member 18A	0.36	0.14	0.13	0.08	0.3	0.12	0.18	0.05	0.05	0.01	0.04	0.03
272359	NM_178757	Irf2bp1	interferon regulatory factor 2 binding protein 1	6.37	0.54	4.27	0.67	6.26	1.04	6.33	0.38	4.12	0.31	4.86	0.51
72433	NM_028238	Rab38	RAB38, member of RAS oncogene family	0.21	0.05	0.09	0.06	0.12	0.04	0.83	0.22	0.4	0.14	0.43	0.15
76952	NM_029810,NM_001164365,NM_001164363,NR_028353	Nt5c2	5'-nucleotidase, cytosolic II	9.4	0.44	7.49	0.27	9	1.04	10.28	0.39	8.28	0.64	9.35	1.3
76954	NM_029811,NR_037617,NM_001001326	St5	suppression of tumorigenicity 5	0.72	0.08	0.92	0.18	0.85	0.11	0.49	0.08	0.63	0.11	0.65	0.12
100198	NM_173371,NM_001291004	H6pd	GDH/6PGL endoplasmic bifunctional protein isoform 2 precursor	8.58	0.58	4.55	0.48	8.37	0.84	17.02	1.5	6.97	0.75	10.68	0.69
74551	NM_028994	Pck2	phosphoenolpyruvate carboxykinase 2 (mitochondrial)	7.92	1.28	13.03	1.49	6.46	0.84	7.31	0.6	2.75	0.21	2.51	0.32
74552	NM_028995	Nipal3	NIPA-like domain containing 3	5.27	0.4	5.05	0.37	4.96	0.42	3.84	0.26	2.31	0.19	2.2	0.35
74558	NM_001039160,NM_029000	Gvin1	GTPase, very large interferon inducible 1	3.43	1.82	1.42	1.29	3.56	1.55	12.13	2.03	7.35	5.56	8.48	4.54
386612	NM_001008425	Thoc6	THO complex 6 homolog (Drosophila)	7.77	0.63	6.74	0.72	7.54	0.67	5.93	0.59	4.86	0.73	5.2	0.38
140792	NM_130449	Colec12	collectin sub-family member 12	124.74	15.97	93.89	14.76	134	26.92	19.3	1.92	17.1	1.5	21.29	2.9
231253	NR_027961	9130230L23Rik	RIKEN cDNA 9130230L23 gene	0.02	0.01	0.08	0.07	0.01	0.02	0.03	0.01	0.11	0.08	0.05	0.04
77605	NM_029938	H2afv	H2A histone family, member V	7.61	0.69	5.09	0.88	6.56	0.71	9.3	0.61	5.32	0.57	5.81	0.47
77604	NM_198957	Rbm12b2	RNA binding motif protein 12 B2	2.08	0.63	1.92	0.67	1.93	0.51	3.14	0.58	2.46	0.38	2.28	0.5
78329	NR_046006,NR_046007	2310010J17Rik	RIKEN cDNA 2310010J17 gene	1.55	0.48	1.08	0.29	1.2	0.57	3.25	0.86	1.71	0.55	1.82	0.67
71275	NM_027744	Noxred1	NADP+ dependent oxidoreductase domain containing 1	0.04	0.02	0.28	0.09	0.04	0.02	0.03	0.02	0.14	0.06	0.09	0.09
320664	NM_001080820,NM_001276422,NM_001276423	Cass4	Cas scaffolding protein family member 4	1.69	0.26	0.35	0.05	0.83	0.05	0.71	0.17	0.5	0.17	0.54	0.09
270672	NM_001163085	Map3k15	mitogen-activated protein kinase kinase kinase 15	1.16	0.06	1.12	0.17	1.21	0.17	1.33	0.13	1.1	0.14	1.34	0.12
320661	NM_001081232	D5Ertd579e	DNA segment, Chr 5, ERATO Doi 579, expressed	4.62	0.52	4.07	0.47	4.49	0.47	6.15	0.27	5.33	0.23	6.11	0.29
320662	NM_177222	Casc1	cancer susceptibility candidate 1	0.03	0.03	0.03	0.02	0.01	0.01	0.06	0.01	0.03	0.03	0.01	0.01
271981	NM_173032,NM_001163455	Tbck	TBC1 domain containing kinase	5.13	0.51	3.64	0.51	4.15	0.44	5.63	0.53	3.42	0.3	4.04	0.52
75602	NR_033571	1810062O18Rik	RIKEN cDNA 1810062O18 gene	0.22	0.07	0.12	0.13	0.18	0.08	0.51	0.11	0.38	0.2	0.43	0.27
75600	NM_001102468,NM_138304	Calml4	calmodulin-like 4	0.47	0.17	0.21	0.15	0.34	0.1	0.25	0.13	0.15	0.13	0.25	0.15
75607	NM_001290311,NM_029361,NM_001290313	Wnk2	serine/threonine-protein kinase WNK2 isoform a	0.01	0	0.02	0.01	0.01	0.01	0.03	0.01	0.06	0.02	0.03	0.01
21778	NM_009359	Tex9	testis expressed gene 9	0.16	0.04	0.11	0.03	0.12	0.03	0.14	0.03	0.04	0.03	0.05	0.02
75605	NM_152895	Kdm5b	lysine (K)-specific demethylase 5B	3.15	0.19	4.16	0.56	3.02	0.11	4.92	0.32	4.23	0.31	3.38	0.28
75604	NM_029360	Tm4sf5	transmembrane 4 superfamily member 5	0.35	0.1	0.35	0.06	0.26	0.14	0.77	0.15	0.82	0.37	0.94	0.19
75608	NM_029362	Chmp4b	charged multivesicular body protein 4B	102.75	9.32	101.88	14.12	97.19	7.73	86.2	4.89	83.01	6.05	90.6	10.09
70078	NM_023554	Nol7	nucleolar protein 7	8.66	0.67	9.06	0.86	9.09	0.47	8.45	0.65	7.37	0.31	7.24	0.57
231874	NM_177682	Ccz1	CCZ1 vacuolar protein trafficking and biogenesis associated	22.4	1.67	19.43	1.05	22.3	0.59	23.58	1.53	18.92	2.1	22.42	1.55
71389	NR_126509,NM_173368	Chd6	chromodomain helicase DNA binding protein 6	3.07	0.53	2.66	0.56	2.46	0.51	3.81	0.28	2.8	0.23	2.28	0.4
231871	NM_144915	Daglb	diacylglycerol lipase, beta	62.37	5.84	56.83	8.92	59.9	4.36	71.96	4.65	63.04	6.26	65.62	4.79
329436	NM_177843	Gm14461	predicted gene 14461	4.47	0.18	6.42	0.78	4.41	0.63	1.57	0.21	2.19	0.23	1.65	0.4
231872	NM_146165,NM_001172146	Aimp2	aminoacyl tRNA synthetase complex-interacting multifunctional protein 2	9.12	1.18	6.1	0.77	8.41	1.42	5.94	0.64	3	0.38	3.81	0.45
71382	NM_027777,NM_001293806	Pex1	peroxisome biogenesis factor 1 isoform 1	2.28	0.26	2.77	0.41	2.41	0.32	1.76	0.09	1.63	0.17	1.83	0.15
70381	NM_027410	Tecpr1	tectonin beta-propeller repeat containing 1	52.13	4.26	87.15	5.76	67.39	7.01	25.11	2.33	63.49	5.05	49.75	3.66
70380	NM_027409,NR_110964,NM_001290514	Mospd1	motile sperm domain-containing protein 1 isoform 2	4.22	0.78	4.01	0.92	4.09	1.37	4.62	0.55	3.36	0.25	3.64	0.45
70383	NM_178379	Cox10	cytochrome c oxidase assembly protein 10	3.35	0.3	3.53	0.47	2.99	0.13	3.02	0.23	2.42	0.21	2.24	0.23
70382	NM_183285	Kctd2	potassium channel tetramerisation domain containing 2	4.04	0.3	2.78	0.34	4.53	0.57	6.79	0.46	4.36	0.36	5.17	0.54
70385	NM_027411	Spdl1	spindle apparatus coiled-coil protein 1	4.6	0.85	9.06	0.57	6.25	0.89	1.63	0.13	7	0.22	5.93	0.57
70387	NM_027412	Ttc9c	tetratricopeptide repeat domain 9C	5.17	0.35	6.71	0.17	6.02	0.38	5.67	0.43	6.62	0.91	7.2	0.86
14389	NM_010248,NM_001162477	Gab2	growth factor receptor bound protein 2-associated protein 2	14.55	1.1	19.56	2.24	14.07	0.89	18.79	0.89	18.94	1.14	17.21	1.46
18602	NM_011061	Padi4	peptidyl arginine deiminase, type IV	0.04	0.02	0.04	0.02	0.05	0.02	1	0.09	0.75	0.13	0.77	0.12
18600	NM_008812	Padi2	peptidyl arginine deiminase, type II	2.18	0.25	3.61	0.33	2.99	0.23	3.22	0.22	4.62	0.36	4.22	0.22
14387	NM_008064,NM_001159324	Gaa	glucosidase, alpha, acid	26.75	2.01	30.23	2.71	29.11	2.95	19.67	1.47	20.35	1.14	19.74	1.37
18607	NM_011062,NM_001080773,NM_001286662	Pdpk1	3-phosphoinositide dependent protein kinase 1	9.67	0.87	10.4	0.82	9.59	0.51	8.35	0.57	7.53	0.56	7.27	0.36
18604	NM_133667	Pdk2	pyruvate dehydrogenase kinase, isoenzyme 2	1.56	0.12	0.73	0.16	1.22	0.1	2.23	0.29	0.58	0.13	0.65	0.23
18605	NM_008813	Enpp1	ectonucleotide pyrophosphatase/phosphodiesterase 1	11.04	0.49	10.16	0.31	12.66	0.66	6.15	0.47	6.21	0.74	6.36	0.51
547127	NR_033520	Tmem181b-ps	transmembrane protein 181B, pseudogene	5.53	0.51	5.84	0.47	5.85	0.47	3.97	0.09	3.28	0.26	3.21	0.21
69993	NM_001163640,NM_023543	Chn2	chimerin 2	0.54	0.05	0.25	0.08	0.36	0.07	2.03	0.25	1.55	0.07	1.76	0.4
70925	NM_172407	Cdkn2aip	CDKN2A interacting protein	1.55	0.16	0.99	0.16	1.35	0.16	2.17	0.15	1.15	0.12	1.31	0.17
70924	NR_045502	4921511C10Rik	RIKEN cDNA 4921511C10 gene	0.16	0.1	0.04	0.04	0.04	0.06	0.21	0.11	0.04	0.05	0.09	0.08
12978	NM_001037859	Csf1r	colony stimulating factor 1 receptor	436.47	22.99	505.08	44.67	446.23	39.06	675.27	37.51	688.29	39.25	668.1	27.2
12977	NM_007778,NM_001113530,NM_001113529	Csf1	colony stimulating factor 1 (macrophage)	12.25	1.39	11.62	1.03	9.03	0.39	1.21	0.15	4.55	0.31	2.46	0.15
12974	NM_026444	Cs	citrate synthase	39.03	2.74	36.94	2.79	41.71	4.03	26.71	2	25.68	1.75	28.64	2.19
12972	NM_009968	Cryz	crystallin, zeta	5.07	0.32	3.62	0.38	4.39	0.54	2.59	0.15	1.64	0.39	1.56	0.25
70928	NM_080510	Trim69	tripartite motif-containing 69	0.01	0.02	0.04	0.03	0.03	0.03	0.03	0.01	0.05	0.03	0.05	0.05
652925	NM_001081029	Tmem243	transmembrane protein 243, mitochondrial	13.4	0.93	10.48	1.3	11.28	1.01	12.77	0.7	15.09	2.41	14.5	2.11
76563	NM_001081054	Qrsl1	glutaminyl-tRNA synthase (glutamine-hydrolyzing)-like 1	3.4	0.32	3.08	0.29	3.37	0.31	2.08	0.21	1.41	0.38	1.71	0.24
76561	NM_001190156,NM_029655	Snx7	sorting nexin 7	18.29	0.88	23.54	1.4	20.53	0.76	6.27	0.57	6.93	1.1	7.28	0.73
76560	NM_133351	Prss8	protease, serine 8 (prostasin)	0.08	0.04	0.07	0.05	0.06	0.04	0.05	0.03	0.03	0.04	0.03	0.02
76566	NM_029658	Fam101b	family with sequence similarity 101, member B	0.04	0.01	0.04	0.01	0.05	0.02	0.28	0.03	0.04	0.03	0.13	0.05
76568	NM_023831	Ift46	intraflagellar transport 46	6.69	0.35	5.99	0.76	6.96	0.76	5.38	0.4	3.43	0.44	3.41	0.32
15478	NM_178870	Hs3st3a1	heparan sulfate (glucosamine) 3-O-sulfotransferase 3A1	0.01	0	0.01	0	0.01	0.01	0.01	0.01	0.01	0.02	0.01	0.01
15473	NM_008287	Hrsp12	heat-responsive protein 12	3.05	0.45	1.96	0.58	2.9	0.65	2.91	0.38	1.99	0.29	2.44	0.5
237847	NM_177708	Rtn4rl1	reticulon 4 receptor-like 1	0.07	0.03	0.01	0.01	0.04	0.03	0.16	0.03	0.03	0.02	0.05	0.03
238393	NM_001168295,NM_001168294,NM_001033335	Serpina3f	serine (or cysteine) peptidase inhibitor, clade A, member 3F	0.04	0.02	0.11	0.03	0.02	0.02	0.68	0.43	1.24	1.13	1.34	1.03
319776	NM_178768	Tmem72	transmembrane protein 72	0.02	0.01	0.04	0.04	0.03	0.02	0.03	0.01	0.13	0.04	0.07	0.02
242570	NM_183024	Raver2	ribonucleoprotein, PTB-binding 2	0.32	0.07	0.39	0.11	0.31	0.08	0.4	0.04	0.36	0.09	0.27	0.09
217325	NM_001252532,NM_145438	Llgl2	lethal giant larvae homolog 2 (Drosophila)	0.72	0.11	0.43	0.07	0.62	0.11	0.62	0.08	0.27	0.08	0.28	0.05
319772	NM_177000	C130050O18Rik	RIKEN cDNA C130050O18 gene	2.01	0.15	1.73	0.14	3.92	0.31	2.61	0.33	0.93	0.18	1.37	0.21
69953	NR_027984	2810025M15Rik	RIKEN cDNA 2810025M15 gene	16.32	2.16	10.87	1.41	14.52	1.77	3.08	0.37	1.67	0.34	1.56	0.31
13733	NM_010130	Emr1	EGF-like module containing, mucin-like, hormone receptor-like sequence 1	258.12	10.97	225.98	14.32	235.17	10.94	502.91	34.81	421.14	35.54	465.44	35.47
13732	NM_010129,NM_001146346	Emp3	epithelial membrane protein 3	259.26	20.82	223.51	24.9	270.07	25.88	218.75	14.96	213.74	16.87	221.85	19.04
13731	NM_007929	Emp2	epithelial membrane protein 2	1.88	0.17	1.65	0.21	1.7	0.24	0.84	0.12	0.58	0.08	0.72	0.12
69955	NM_024274,NM_001039189	Fars2	phenylalanine-tRNA synthetase 2 (mitochondrial)	10.74	0.69	10.04	1.23	10.68	0.5	10.89	0.35	7.87	0.73	8.64	1.36
393082	NM_199477	Mettl7a2	methyltransferase like 7A2	0.09	0.05	0.05	0.03	0.1	0.04	0.12	0.05	0.07	0.02	0.09	0.06
19159	NM_011182,NM_001163548	Cyth3	cytohesin 3	14.52	1	16.55	1.36	16.63	1.06	14.34	0.84	14.87	0.76	16.44	0.66
19158	NM_011181,NM_001112701	Cyth2	cytohesin 2	11.35	0.93	13.37	1.61	10.41	0.92	10.1	0.63	10.65	0.95	9.1	0.74
19155	NM_008942	Npepps	aminopeptidase puromycin sensitive	7.79	1.11	11.59	3.86	9.78	0.81	7.28	0.55	10.42	0.64	11.03	2.54
19157	NM_011180,NM_001112699,NM_001112700	Cyth1	cytohesin 1	33.69	2.99	43.6	4.15	43.71	3.76	28.26	1.17	38.4	2.11	39.58	2.24
19156	NM_001146124,NM_001146121,NM_001146120,NM_001146123,NM_001146122,NM_011179	Psap	prosaposin	3184.35	208.7	3177.64	277.6	3303.5	248.91	2996.74	204.3	2668.45	193.56	2805.5	106.19
100040462	NM_001170853	Mndal	myeloid nuclear differentiation antigen like	17.77	3.92	10.23	2.13	13.35	3.61	22.71	3.79	18.05	2.93	22.93	4.21
19153	NM_198048,NM_019412	Prx	periaxin	0.12	0.03	0.09	0.03	0.13	0.04	0.14	0.03	0.08	0.01	0.1	0.04
19152	NM_011178	Prtn3	proteinase 3	0.12	0.04	0.05	0.06	0.08	0.05	4.68	0.69	1.32	0.33	3.44	0.53
100504309	NR_045265	Toporsos	topoisomerase I binding, arginine/serine-rich, opposite strand	18.03	2.25	9.86	2.83	16.27	1.12	21.07	0.79	12.82	1.9	15.9	1.17
69372	NM_001160330	Mocs3	molybdenum cofactor synthesis 3	3.15	0.6	2.48	0.45	3.01	0.59	2.75	0.4	2.42	0.28	2.24	0.19
69379	NM_027062,NM_001271777	C8g	complement component 8, gamma polypeptide	0.56	0.19	0.49	0.21	0.59	0.18	0.63	0.17	0.52	0.16	0.54	0.2
665205	NR_038101	Gm14327	predicted gene 14327	0.22	0.1	0.12	0.14	0.11	0.07	0.41	0.15	0.05	0.07	0.18	0.06
80751	NM_030564	Rnf34	ring finger protein 34	14.42	0.75	15.61	1.11	15.01	0.99	17.24	0.68	14.67	1.12	15.48	2.08
80750	NM_030563	N4bp1	NEDD4 binding protein 1	3.84	0.36	4.25	0.88	3.31	0.22	6.54	0.54	6.59	0.15	6.24	0.44
80752	NM_030565	Fam20c	family with sequence similarity 20, member C	189.98	19.5	268.05	25.1	222.83	24.51	72.3	5.31	219.54	13.02	192	6.53
64296	NM_022419	Abhd8	abhydrolase domain containing 8	6.68	0.75	7.44	1.67	8.73	1.24	5.12	0.25	4.86	0.41	5.56	0.63
64297	NM_001195774,NM_022420	Gprc5b	G protein-coupled receptor, family C, group 5, member B	1.96	0.24	3.07	0.42	2.16	0.21	1.29	0.1	2.44	0.18	2.14	0.11
64294	NM_022417	Itm2c	integral membrane protein 2C	114.85	12.06	115.73	16.34	120.54	10.32	107.72	6.94	105.64	8.53	108.7	9.99
64295	NM_022418	Tmub1	transmembrane and ubiquitin-like domain containing 1	2.95	0.34	2.5	0.39	3.75	0.34	3.29	0.34	2.27	0.41	3.24	0.5
64292	NM_022415	Ptges	prostaglandin E synthase	2.84	0.22	13.27	1.13	4.37	0.5	2.55	0.43	11.9	1.34	9.08	4.34
64291	NR_045524,NM_207530,NM_001252489,NM_001252491,NM_001252490,NM_001252493,NM_001252492	Osbpl1a	oxysterol binding protein-like 1A	6.58	0.55	8.55	0.55	7.47	0.56	5.81	0.22	7.17	0.47	7.18	0.35
16819	NM_008491	Lcn2	lipocalin 2	0.91	0.29	0.69	0.19	1.09	0.19	6.42	0.59	5.39	0.55	9.6	1.03
16818	NM_010693,NM_001162433,NM_001162432	Lck	lymphocyte protein tyrosine kinase	0.12	0.03	0.33	0.09	0.2	0.05	0.09	0.04	0.23	0.06	0.1	0.04
16815	NM_010692	Lbx2	ladybird homeobox homolog 2 (Drosophila)	1.18	0.24	0.58	0.17	0.8	0.15	0.17	0.12	0.14	0.08	0.07	0.08
16816	NM_008490	Lcat	lecithin cholesterol acyltransferase	0.09	0.04	0.09	0.05	0.12	0.06	0.12	0.03	0.15	0.09	0.13	0.12
12122	NM_007544	Bid	BH3 interacting domain death agonist	13.46	0.35	29.81	2.36	17.15	0.88	13.82	0.37	32.13	2.71	24.56	2.36
12125	NM_001284410,NM_009754,NM_207680,NM_001291016,NM_207681	Bcl2l11	bcl-2-like protein 11 isoform 5	11.96	0.93	12.05	2.52	11.09	0.55	17.93	1.61	14.45	0.93	11.81	1.43
12124	NM_007546	Bik	BCL2-interacting killer	0.55	0.18	0.39	0.09	0.48	0.15	0.25	0.06	0.18	0.12	0.23	0.08
53607	NM_015782,NM_001285825,NM_001046637	Snrpa	small nuclear ribonucleoprotein polypeptide A	10.32	0.45	10.37	1.52	10.45	0.95	8.19	0.82	6.85	1.08	6.62	1.13
53605	NM_015781,NM_001146707	Nap1l1	nucleosome assembly protein 1-like 1	18.11	3.04	13.68	2.17	16.58	3.26	13.04	1.69	12.24	1.29	14.8	1.67
53604	NM_001185153,NM_015785	Zpbp	zona pellucida binding protein	0.08	0.02	0.06	0.02	0.04	0.01	0.1	0.02	0.06	0.03	0.04	0.02
53603	NR_033206,NM_021367	Tslp	thymic stromal lymphopoietin	0.02	0.01	0.05	0.01	0.04	0.03	0.01	0.01	0.06	0.03	0.03	0.03
53602	NM_016677	Hpcal1	hippocalcin-like 1	19.71	1.24	16.75	3.32	19.52	1.84	23.66	2.54	13.9	1.11	15.41	0.96
53600	NM_016897	Timm23	translocase of inner mitochondrial membrane 23	61.91	4.69	78.49	7.89	72.11	3.46	43.54	2.21	68.06	5.16	69.78	7.35
53609	NR_125835,NR_125834,NM_016680,NR_125836,NR_125833,NR_125832	Clasrp	CLK4-associating serine/arginine rich protein	4.8	0.57	4.47	0.53	5.8	0.61	4.14	0.07	2.9	0.43	2.9	0.43
53608	NM_016693	Map3k6	mitogen-activated protein kinase kinase kinase 6	0.15	0.04	0.1	0.03	0.15	0.05	0.61	0.1	0.67	0.11	0.64	0.17
100042173	NR_029471	Rps15a-ps6	ribosomal protein S15A, pseudogene 6	1.16	0.22	0.95	0.3	1.05	0.14	1.14	0.22	0.87	0.22	0.83	0.35
236727	NM_177353	Slc9a7	solute carrier family 9 (sodium/hydrogen exchanger), member 7	4.75	0.77	3.41	0.59	4.08	0.52	7.8	0.34	6.47	0.84	6.06	1.01
26970	NM_012044	Pla2g2e	phospholipase A2, group IIE	1.49	0.23	1.55	0.24	1.07	0.19	0.64	0.17	0.57	0.29	0.31	0.17
68770	NM_172992	Phtf2	putative homeodomain transcription factor 2	2.01	0.43	1.58	0.39	2.1	0.47	1.79	0.22	2.12	0.11	2.31	0.24
68774	NM_026835	Ms4a6d	membrane-spanning 4-domains, subfamily A, member 6D	231.41	4.48	201.06	13.94	234.77	13.66	117.4	18.01	103.17	7.39	127.42	27.72
68777	NM_026837,NM_029589,NM_001285815,NM_001285814,NM_001285816,NM_001285812	Tmem53	transmembrane protein 53	0.22	0.06	0.14	0.1	0.19	0.09	0.16	0.11	0.07	0.05	0.06	0.02
68776	NM_026836	Taf11	TAF11 RNA polymerase II, TATA box binding protein (TBP)-associated factor	3.84	0.47	2.61	0.34	3.2	0.37	3.48	0.36	2.28	0.55	2.17	0.17
58180	NM_178922	Hic2	hypermethylated in cancer 2	0.83	0.07	0.89	0.16	0.82	0.07	0.77	0.09	0.72	0.09	0.68	0.07
58182	NM_021381	Prokr1	prokineticin receptor 1	1.24	0.19	3.37	0.6	2.35	0.34	0.51	0.08	1.04	0.1	1.28	0.21
58185	NM_021384	Rsad2	radical S-adenosyl methionine domain containing 2	13.29	2.11	18.89	2.86	16.34	3.21	18.24	2.95	23.32	4.71	31.39	9.48
58184	NM_021383	Rqcd1	rcd1 (required for cell differentiation) homolog 1 (S. pombe)	13.19	0.59	17.86	1.63	14.92	0.76	9.85	0.56	11.81	0.76	11.9	0.71
58186	NM_001167730,NM_021385	Rad18	RAD18 homolog (S. cerevisiae)	2	0.42	2.17	0.24	1.77	0.15	1.07	0.14	1.4	0.17	1.2	0.15
211429	NM_145378	Pla2g4b	phospholipase A2, group IVB (cytosolic)	0.06	0.06	0.09	0.06	0.05	0.04	0.12	0.05	0.11	0.01	0.11	0.02
243308	NM_183025	A430033K04Rik	RIKEN cDNA A430033K04 gene	1.64	0.2	1.87	0.42	1.5	0.14	1.69	0.28	0.99	0.22	1.21	0.17
243300	NM_175521	Nyap1	neuronal tyrosine-phosphorylated phosphoinositide 3-kinase adaptor 1	0.11	0.02	0.09	0.05	0.23	0.07	0.09	0.03	0.03	0.01	0.03	0.02
54375	NM_001102458,NM_018745,NR_125913,NM_001301688	Azin1	antizyme inhibitor 1 isoform 2	24.46	2.89	33.81	4.46	22.81	2.61	12.36	0.97	23.08	0.53	21.36	0.89
217866	NM_183016	Cdc42bpb	CDC42 binding protein kinase beta	13.13	0.98	16.56	1.37	14.86	1.24	11.38	0.7	12.1	0.54	12.62	0.6
54373	NM_019429	Prss16	protease, serine 16 (thymus)	0.46	0.11	0.26	0.11	0.31	0.07	0.16	0.05	0.07	0.03	0.08	0.03
217864	NM_198023	Rcor1	REST corepressor 1	5.89	0.89	7.5	1.9	6.31	0.52	5.55	0.37	5.24	0.58	5.61	0.41
54371	NM_018763	Chst2	carbohydrate sulfotransferase 2	0.21	0.05	0.14	0.02	0.21	0.03	0.04	0.01	0.05	0.02	0.04	0.02
217869	NM_173363,NM_178041	Eif5	eukaryotic translation initiation factor 5	21.32	4.51	42.13	11.19	29.84	6.62	24.51	2.96	48.97	3.5	39.28	3.85
237459	NM_146239	Cdk17	cyclin-dependent kinase 17	6.74	0.37	9.54	0.67	6.87	0.62	7.34	0.48	12	0.8	10.54	0.51
75424	NM_029281	Zfp820	zinc finger protein 820	0.04	0.03	0.02	0.02	0.05	0.04	0.06	0.04	0.04	0.01	0.05	0.03
67742	NM_023380	Samsn1	SAM domain, SH3 domain and nuclear localization signals, 1	8.56	2.02	10.5	3.77	6.99	2.68	4.49	0.9	14.62	2.67	12.32	1.9
67746	NR_073429	4930577N17Rik	RIKEN cDNA 4930577N17 gene	0.51	0.11	0.31	0.13	0.3	0.11	0.79	0.17	0.4	0.16	0.38	0.08
380921	NM_001081336,NR_104044,NM_001281794,NM_001253766	Dgkh	diacylglycerol kinase, eta	1.87	0.32	2.16	0.5	1.74	0.35	1.54	0.18	1.67	0.3	1.42	0.33
27762	NM_138582	Vwa7	von Willebrand factor A domain containing 7	0.16	0.04	0.17	0.04	0.22	0.06	0.12	0.02	0.08	0.06	0.11	0.05
73723	NM_080559	Sh3bgrl3	SH3 domain binding glutamic acid-rich protein-like 3	179.43	17.11	175.48	14.78	208.65	11.56	288.18	21.99	263.55	16.74	310.96	25.91
73720	NM_028623	Cst6	cystatin E/M	0.04	0.01	0.07	0.04	0.06	0.02	0.01	0.02	0.01	0.01	0.01	0.01
73721	NM_001048005,NM_001253788,NM_001253780,NR_045549,NR_045551,NM_001253777,NM_001253778,NM_028624	1110017D15Rik	RIKEN cDNA 1110017D15 gene	0.1	0.07	0.55	0.22	0.28	0.12	0.07	0.03	0.34	0.2	0.26	0.11
73724	NM_028626	Mcee	methylmalonyl CoA epimerase	22.75	2.13	21.21	2.3	23.27	0.96	16.4	1.43	12.36	1.34	13.91	1.09
73728	NM_028627	Psd	pleckstrin and Sec7 domain containing	0.18	0.04	0.63	0.2	0.2	0.05	0.26	0.05	0.89	0.07	0.6	0.04
73729	NM_001243908	Zfp383	zinc finger protein 383	0.43	0.05	0.48	0.09	0.45	0.08	0.52	0.04	0.23	0.08	0.28	0.08
74711	NM_029064,NM_001083618	Ttll9	tubulin tyrosine ligase-like family, member 9	0.06	0.02	0.04	0.03	0.04	0.02	0.07	0.02	0.04	0.03	0.04	0.01
74718	NM_029068,NM_001127191	Snx16	sorting nexin 16	2.66	0.54	3.55	0.81	2.87	0.43	3.09	0.27	4.18	0.56	3.76	0.44
78849	NR_015457	B430010I23Rik	RIKEN cDNA B430010I23 gene	0.2	0.06	0.07	0.04	0.06	0.01	0.21	0.02	0.04	0.04	0.03	0.03
70134	NM_001291292	2210011C24Rik	uncharacterized protein LOC70134	0.13	0.11	0.29	0.09	0.39	0.12	0.55	0.16	0.53	0.28	0.44	0.16
230125	NM_001009949	Slc25a51	solute carrier family 25, member 51	8.11	0.61	7.79	0.9	8.9	0.62	10.37	1.2	10.94	1.1	11.13	1.11
18114	NM_010925	Rrp1	ribosomal RNA processing 1 homolog (S. cerevisiae)	39.15	2.76	40.02	5.45	40.8	2.36	30.87	1.75	30.52	2.89	33.82	3.4
73095	NM_001007570	Slc25a42	solute carrier family 25, member 42	0.39	0.08	0.14	0.04	0.26	0.12	0.25	0.08	0.06	0.02	0.09	0.04
55936	NM_018737,NR_033143,NM_001168571,NM_001168569,NM_001168568	Ctps2	cytidine 5'-triphosphate synthase 2	9.44	0.4	7.84	0.36	9.2	0.88	10.73	0.61	8.56	0.53	9.56	0.9
55935	NM_018828	Fnbp4	formin binding protein 4	6	0.6	8.37	0.78	7.74	0.81	6.73	0.64	8.24	0.29	8.24	0.45
55934	NM_018739	Rp9	retinitis pigmentosa 9 (human)	17.09	1.46	9.78	2.27	14.61	1.62	15.62	0.93	7.66	1.11	8.88	0.48
55932	NM_018734,NM_001289493,NM_001289492	Gbp3	guanylate-binding protein 4	3.44	0.45	6.98	1.03	2.98	0.76	13.6	4.32	22.1	7.79	20.57	10.16
104382	NM_001005477	Barhl2	BarH-like 2 (Drosophila)	0.02	0.01	0.02	0.01	0.03	0.01	0.03	0.01	0.02	0.02	0.03	0.02
104383	NM_054048	Rcor2	REST corepressor 2	0.22	0.03	0.34	0.07	0.27	0.07	0.17	0.07	0.24	0.09	0.13	0.05
104368	NR_002899	Snora70	small nucleolar RNA, H/ACA box 70	30.69	11.31	39.44	25.64	50.67	21.01	37.35	34.99	38.87	11.02	36.42	30.56
332993	NR_028426	Gm5129	predicted gene 5129	0.63	0.21	1.19	0.44	0.57	0.11	1.02	0.28	1.91	0.27	1.47	0.42
108735	NM_145512	Sft2d2	SFT2 domain containing 2	17.37	0.58	9.3	1.11	13.1	1.13	18.89	1.12	8.89	0.45	9.62	0.98
105522	NM_001024604	Ankrd28	ankyrin repeat domain 28	4.8	0.99	3.89	0.88	5.06	1.21	4.57	0.19	5.08	0.37	5.67	0.58
100502766	NM_001195298	Kifc1	kinesin family member C1	1.31	0.08	0.9	0.15	1.07	0.22	0.41	0.07	0.08	0.03	0.15	0.05
63873	NM_022017	Trpv4	transient receptor potential cation channel, subfamily V, member 4	2.64	0.27	2.15	0.39	2.97	0.26	2.34	0.19	1.34	0.07	1.34	0.1
63872	NM_022409	Zfp296	zinc finger protein 296	0.13	0.04	0.11	0.06	0.15	0.13	0.11	0.04	0.06	0.02	0.07	0.01
320484	NM_178785	Rasal3	RAS protein activator like 3	5.08	0.49	5.8	0.43	6.7	1.04	2.31	0.27	1.85	0.08	2.02	0.21
320487	NM_177171	Heatr5a	HEAT repeat containing 5A	8.39	0.97	5.57	0.43	7.54	0.46	15.6	0.88	8.76	0.64	11.11	0.89
244418	NM_172911	D8Ertd82e	DNA segment, Chr 8, ERATO Doi 82, expressed	2.21	0.2	2.64	0.47	2.53	0.3	1.04	0.11	4.43	0.44	3.67	0.41
194268	NM_177573	9930104L06Rik	RIKEN cDNA 9930104L06 gene	2.2	0.18	2.21	0.14	2.28	0.41	2.39	0.15	1.85	0.22	1.83	0.24
18440	NM_001159561,NM_011028	P2rx6	purinergic receptor P2X, ligand-gated ion channel, 6	0.24	0.03	0.17	0.05	0.22	0.06	0.09	0.01	0.02	0.01	0.04	0.03
18441	NM_008772,NM_001282016	P2ry1	purinergic receptor P2Y, G-protein coupled 1	2.76	0.32	0.86	0.13	2.27	0.19	1.07	0.12	0.55	0.07	0.89	0.18
18442	NM_001302347,NM_001302346,NM_008773	P2ry2	P2Y purinoceptor 2	7.3	0.76	18.08	1.62	10.94	1.02	2.71	0.17	19.24	1.09	13.2	1.16
76367	NM_023815	Trp53rk	transformation related protein 53 regulating kinase	1.06	0.09	0.97	0.19	1.06	0.2	0.94	0.07	0.95	0.13	0.83	0.15
76366	NM_001256101,NM_001256102,NM_029581,NM_001256100	Mtif3	mitochondrial translational initiation factor 3	2.99	0.3	2.39	0.24	3.08	0.57	3.51	0.22	2.09	0.12	2.51	0.13
233726	NM_181517	Ipo7	importin 7	8.92	3.21	7.88	3.54	9.18	2.97	7.17	1.38	9	1.88	8.64	1.33
233724	NM_153525	Tmem41b	transmembrane protein 41B	7.36	0.45	11.23	0.79	7.99	0.71	5.64	0.26	9.25	0.72	8.22	0.29
223499	NM_198606	Dcaf13	DDB1 and CUL4 associated factor 13	18.94	0.61	20.63	1.42	19.09	1.1	15.39	0.92	18.73	0.46	18.95	1.76
269023	NM_175751	Zfp608	zinc finger protein 608	1.22	0.14	0.54	0.1	0.84	0.11	0.97	0.03	0.6	0.12	0.67	0.11
231474	NM_198422	Paqr3	progestin and adipoQ receptor family member III	0.74	0.1	0.79	0.08	0.64	0.13	0.8	0.09	0.43	0.08	0.5	0.2
93679	NM_053100	Trim8	tripartite motif-containing 8	17.78	1.99	10.09	1.33	15.76	2.01	12.69	1.09	7.11	0.3	8.59	1.03
403183	NM_207281	Mettl21e	methyltransferase like 21E	0.02	0.02	0.02	0.01	0.02	0.01	0.05	0.02	0.04	0.01	0.05	0.01
403187	NM_207525	Opa3	optic atrophy 3	6.21	0.54	8.15	0.57	6.87	0.61	4.7	0.43	7.94	0.26	7.61	0.82
77106	NM_001033178	Tmem181a	transmembrane protein 181A	5.77	0.45	6.37	0.36	6.43	0.53	6.37	0.32	6.08	0.42	6.48	0.42
434396	NM_001033783	Gm5615	predicted gene 5615	0.01	0.01	0.02	0.01	0.02	0.01	0.03	0.01	0.02	0.01	0.05	0.02
99712	NM_001293694,NM_133869	Cept1	choline/ethanolaminephosphotransferase 1 isoform 2	16.67	0.94	15.36	1.93	15.41	2.35	21.04	2.58	23.09	1.25	23.73	1.3
20623	NM_133741,NM_001164572	Snrk	SNF related kinase	6.3	0.31	4.72	0.34	5.57	0.28	6.65	0.26	3.62	0.34	3.75	0.22
81909	NM_024231	Zfpl1	zinc finger like protein 1	12.69	0.46	13.53	1.95	13.09	1.03	10.34	1.04	8.65	1.28	8.27	1.33
20620	NM_152804	Plk2	polo-like kinase 2	102.5	5.84	344.04	25.35	123.15	7.36	47.54	4.38	395.15	27.66	293.02	16.71
101631	NM_001098636,NM_001033206	Pwwp2b	PWWP domain containing 2B	6.54	0.48	8.92	0.83	9.74	0.94	6.08	0.61	8.39	0.89	9.01	0.42
74455	NM_001165941,NM_001165942,NM_028950,NM_001165943	Nsun6	NOL1/NOP2/Sun domain family member 6	1.21	0.16	0.99	0.25	1.18	0.16	1.48	0.13	1.08	0.1	1.15	0.24
74451	NM_133757	Pgs1	phosphatidylglycerophosphate synthase 1	15.73	1.41	25.83	1.88	20.28	2.53	12.47	0.93	29.07	3.15	26.64	2.3
74450	NM_153501	Pank2	pantothenate kinase 2	7.84	0.45	7.16	0.36	8.7	0.57	8.88	0.3	7.46	0.47	8.58	0.53
74453	NM_028948,NR_029424	Ccdc11	coiled-coil domain containing 11	0.03	0.03	0.04	0.02	0.02	0.03	0.03	0.02	0.01	0.01	0.02	0.02
72096	NM_028095	Mettl10	methyltransferase like 10	3.49	0.13	2.21	0.52	2.95	0.89	3.29	0.52	2.47	0.33	2.77	0.45
70223	NM_001142950,NM_027350	Nars	asparaginyl-tRNA synthetase	37.69	2.62	65.03	3.38	41.06	1.96	40.72	1.79	41.92	2.93	37.02	0.92
70226	NR_033561	Rbm3os	RNA binding motif protein 3, opposite strand	0.6	0.07	0.76	0.13	0.64	0.11	0.65	0.07	0.91	0.39	0.77	0.26
70227	NM_001004139	Zfp619	zinc finger protein 619	0.28	0.07	0.21	0.09	0.19	0.09	0.71	0.13	0.36	0.11	0.38	0.13
70225	NM_001285826,NM_001285827,NM_027351,NM_027374	Ppil3	peptidylprolyl isomerase (cyclophilin)-like 3	11.08	1.05	7.2	1.19	11.57	0.62	8.38	0.3	5.49	0.73	6.91	0.9
14884	NM_008186,NM_001291075	Gtf2h1	general transcription factor IIH subunit 1 isoform 1	14.15	1.68	29.21	2.6	20.65	1.86	12.8	0.6	27.55	1.93	25.95	1.3
14885	NM_010364	Gtf2h4	general transcription factor II H, polypeptide 4	4.35	0.38	3.02	0.66	3.4	0.17	3.44	0.3	1.9	0.23	1.95	0.33
14886	NM_001080748,NM_001080749,NM_001080746,NM_010365,NM_001080747	Gtf2i	general transcription factor II I	10.57	0.96	8.87	1.51	9.31	0.86	11.52	0.88	7.09	0.5	7.56	1.74
243548	NM_001081146,NM_001134461,NM_001134460,NM_001134459	Prickle2	prickle homolog 2 (Drosophila)	0.4	0.07	0.29	0.09	0.3	0.05	0.02	0	0.03	0.01	0.02	0.01
243547	NM_001159507	Grip2	glutamate receptor interacting protein 2	0.17	0.03	0.16	0.06	0.17	0.03	0.2	0.02	0.12	0.04	0.11	0.05
329575	NM_001024849	Gm14325	predicted gene 14325	2.15	0.73	1.55	0.71	1.85	0.5	3.1	0.59	2.95	0.84	2.38	0.46
320365	NM_172887	Fry	furry homolog (Drosophila)	1.44	0.17	1.27	0.32	1.16	0.13	2.57	0.22	2.13	0.13	2.01	0.51
384009	NM_027450	Glipr2	GLI pathogenesis-related 2	2.58	0.35	2.29	0.26	2.89	0.24	2.09	0.32	1.13	0.46	1.85	0.71
320360	NM_178780,NM_001038624	Ric3	resistance to inhibitors of cholinesterase 3 homolog (C. elegans)	0.05	0.02	0.03	0.01	0.03	0.02	0.05	0.02	0.03	0.01	0.01	0.01
71176	NM_027708	Fbxo24	F-box protein 24	0.11	0.05	0.08	0.04	0.12	0.06	0.12	0.04	0.14	0.06	0.09	0.05
381232	NR_028427	5830416P10Rik	RIKEN cDNA 5830416P10 gene	0.02	0	0.02	0.01	0.02	0	0.03	0.01	0.03	0.01	0.02	0.02
321019	NM_183031	Gpr183	G protein-coupled receptor 183	23.35	1.4	11.25	0.89	20.3	0.25	9.52	0.61	2.86	0.39	3.6	0.85
14268	NM_001276413,NM_001276412,NM_001276411,NM_001276410,NM_001276408,NM_001276409,NM_010233	Fn1	fibronectin 1	26.8	3.85	21.28	9.06	17.76	2.05	9.61	1.64	4.52	0.7	5.05	1.6
14269	NM_019406,NM_001038700,NM_001177648,NM_001177649,NM_001177650	Fnbp1	formin binding protein 1	6.48	1.24	5.97	2.86	5.09	0.68	8.59	1.36	4.73	0.51	4.51	1.36
14265	NM_001290424,NM_008031	Fmr1	fragile X mental retardation protein 1 homolog isoform 2	1.77	0.7	1.03	0.45	1.51	0.53	1.94	0.5	1.63	0.56	1.66	0.3
14260	NM_001287817,NM_010230,NM_001285459,NM_001285458,NM_001287818	Fmn1	formin-1 isoform 5	3.62	0.99	2.35	0.75	3.36	0.69	2.87	0.37	2.57	0.34	3.12	0.78
14263	NM_001161765,NM_010232,NM_001161763	Fmo5	flavin containing monooxygenase 5	0.47	0.04	0.2	0.08	0.25	0.06	0.81	0.06	0.28	0.08	0.28	0.1
83703	NM_031403	Dbr1	debranching enzyme homolog 1 (S. cerevisiae)	4.77	0.21	5.17	0.42	4.62	0.39	4.32	0.32	4.51	0.57	4.55	0.4
83701	NM_001109909,NM_001109910,NM_031405	Srrt	serrate RNA effector molecule homolog (Arabidopsis)	15.8	1.83	22.5	2	22.67	1.56	11.54	0.27	14.86	1.16	16.51	1.45
243897	NM_182696,NM_182694	Ggn	gametogenetin	0.4	0.08	1.36	0.4	0.54	0.24	0.32	0.08	1.03	0.25	0.94	0.53
83704	NM_031406	Slc12a9	solute carrier family 12 (potassium/chloride transporters), member 9	5.4	0.52	3.7	0.45	4.92	0.56	6.87	0.67	3.31	0.11	2.98	0.26
218629	NM_172594	Dhx29	DEAH (Asp-Glu-Ala-His) box polypeptide 29	4.17	0.43	3.13	0.23	4.01	0.24	3.15	0.23	1.89	0.07	2.35	0.16
217517	NM_144552	Stxbp6	syntaxin binding protein 6 (amisyn)	0.02	0.01	0.01	0.01	0.02	0.02	0.05	0.03	0.02	0.01	0.06	0.03
207932	NM_029497	Urb1	URB1 ribosome biogenesis 1 homolog (S. cerevisiae)	2.56	0.19	3.23	0.27	2.69	0.2	1.98	0.13	2.74	0.3	2.47	0.2
19344	NM_177411	Rab5b	RAB5B, member RAS oncogene family	41.12	2.42	36.9	1.86	39.33	2.19	44.61	2.39	39.84	1.71	41.2	1.37
19345	NM_024456	Rab5c	RAB5C, member RAS oncogene family	129.74	10.39	121.87	13.76	137.77	10.88	122.69	6.16	114.4	5.7	132.62	16.66
19346	NM_001163663,NM_024287	Rab6a	RAB6A, member RAS oncogene family	16.26	0.75	16.52	0.8	16.4	1.17	15.55	1.24	15.85	0.6	17.7	0.52
19347	NM_021494	Dennd5a	DENN/MADD domain containing 5A	32.95	1.15	34.5	1.65	33.81	2.25	39.22	1.83	39.49	2.58	41.15	0.58
19340	NM_031874	Rab3d	RAB3D, member RAS oncogene family	8.4	0.24	4.6	0.32	7.55	0.62	6.27	0.65	2.94	0.28	3.6	0.21
19341	NM_009003	Rab4a	RAB4A, member RAS oncogene family	3.22	0.14	4.81	0.45	4.11	0.41	3.61	0.37	5.21	0.48	4.69	0.81
100101806	NM_001100110	Srp54c	signal recognition particle 54C	4.98	1.35	4.93	2.24	5.25	1.83	4.54	0.9	6.44	1.38	6.43	1.58
214359	NM_145402	Tmem51	transmembrane protein 51	4.18	0.52	4.35	0.5	6.71	0.56	7.7	0.79	4.97	0.44	7.21	0.83
211329	NM_001111267,NM_172495	Ncoa7	nuclear receptor coactivator 7	2.28	0.74	1.95	0.65	1.97	0.47	3.27	0.34	3.17	0.41	2.65	0.46
211323	NM_178591	Nrg1	neuregulin 1	0.15	0.04	0.26	0.04	0.19	0.04	0.04	0.02	0.02	0.02	0.04	0.03
102414	NM_007713	Clk3	CDC-like kinase 3	14.12	1.05	20.9	1.75	15.5	1.19	13.48	0.87	16.87	1.1	16.81	1.61
235339	NM_145614	Dlat	dihydrolipoamide S-acetyltransferase (E2 component of pyruvate dehydrogenase complex)	8.48	0.42	7.5	0.42	8.95	0.44	6.31	0.34	4.87	0.35	6.16	0.6
11641	NM_001035533,NM_001035532,NM_009649	Akap2	A kinase (PRKA) anchor protein 2	0.71	0.16	1.81	0.28	0.8	0.1	0.31	0.04	2.18	0.21	1.48	0.17
11640	NR_104310,NM_001042541,NM_009648	Akap1	A kinase (PRKA) anchor protein 1	4.65	0.17	3.59	0.28	4.34	0.39	3.65	0.24	2.17	0.23	2.38	0.25
235330	NM_172770	Ttc12	tetratricopeptide repeat domain 12	7.57	0.27	7.06	0.76	7.8	0.47	2.23	0.17	1.89	0.29	1.99	0.17
11642	NM_009650	Akap3	A kinase (PRKA) anchor protein 3	0.1	0.04	0.03	0.02	0.07	0.02	0.18	0.04	0.06	0.04	0.07	0.02
17777	NM_008642,NM_001163457	Mttp	microsomal triglyceride transfer protein	0.33	0.06	0.33	0.03	0.36	0.09	0.26	0.04	0.2	0.04	0.23	0.06
17776	NM_008641,NM_001042743	Mast2	microtubule associated serine/threonine kinase 2	4.33	0.38	5.7	1.38	4.7	0.42	2.72	0.36	3.15	0.28	3.09	0.29
17775	NM_008640	Laptm4a	lysosomal-associated protein transmembrane 4A	92.31	4.22	83.58	7.37	88.51	7.23	99.21	5.94	86.91	7.49	83.37	3.2
17772	NM_001164190,NM_001164191,NM_001164192,NM_001164193,NM_019926	Mtm1	X-linked myotubular myopathy gene 1	4.2	1.13	3.92	1.09	4.67	1.43	5.69	0.88	7.66	0.81	8.05	0.56
17771	NM_001039657,NM_001286557,NM_001039658,NM_001286558	Mtl5	metallothionein-like 5, testis-specific (tesmin)	0.5	0.09	0.47	0.12	0.39	0.11	1.38	0.12	0.53	0.14	0.5	0.09
633395	NR_040534	Gm10548	predicted gene 10548	0.02	0.02	0.01	0.01	0.02	0.01	0.07	0.02	0.08	0.05	0.06	0.02
215001	NM_001100454	Wfikkn1	WAP, FS, Ig, KU, and NTR-containing protein 1	0.48	0.11	0.4	0.17	0.5	0.14	0.32	0.08	0.16	0.09	0.17	0.06
100039596	NM_001285425	Tcf24	transcription factor 24	0.04	0.02	0.02	0.01	0.03	0.02	0.05	0.01	0.02	0.01	0.04	0.02
215008	NM_172538	Vezt	vezatin, adherens junctions transmembrane protein	3.29	0.22	2.44	0.17	3.61	0.17	3.75	0.13	2.09	0.15	3.21	0.42
21391	NM_011539	Tbxas1	thromboxane A synthase 1, platelet	74.5	5.86	54.61	6.51	65.04	4.74	93.3	5.78	70.67	6.8	76.51	3.78
21399	NM_011541,NM_001159750,NM_001159751	Tcea1	transcription elongation factor A (SII) 1	18.95	2.64	20.73	2.47	18.82	3.06	20.44	2.12	23.3	0.65	23.4	1.26
20446	NM_009180	St6galnac2	ST6 (alpha-N-acetyl-neuraminyl-2,3-beta-galactosyl-1, 3)-N-acetylgalactosaminide alpha-2,6-sialyltransferase 2	0.13	0.09	0.04	0.04	0.07	0.06	0.25	0.06	0.12	0.05	0.2	0.03
20444	NM_009179	St3gal2	ST3 beta-galactoside alpha-2,3-sialyltransferase 2	2.5	0.06	1.88	0.41	2.25	0.3	2.5	0.11	1.57	0.19	2.15	0.25
20443	NM_009178	St3gal4	ST3 beta-galactoside alpha-2,3-sialyltransferase 4	14.28	1.44	12.57	1.61	14.12	2.06	13.51	0.62	7.97	0.51	8.53	0.83
20442	NM_009177	St3gal1	ST3 beta-galactoside alpha-2,3-sialyltransferase 1	5.84	0.63	13.92	2.23	5.59	0.67	6.77	0.42	20.77	1.23	14.79	0.64
20441	NM_001161774,NM_001285521,NM_001285520,NM_009176	St3gal3	ST3 beta-galactoside alpha-2,3-sialyltransferase 3	4.74	0.28	3.54	0.34	4.3	0.62	5.25	0.45	3.59	0.33	4.44	0.31
20440	NM_001252506,NM_001252505,NM_145933	St6gal1	beta galactoside alpha 2,6 sialyltransferase 1	25.97	0.85	12.37	1.17	20.14	1.16	25.14	1.73	10.06	0.95	14.67	0.97
211586	NM_178667,NM_001184710,NM_001184706,NM_001184711,NM_001184709,NM_001184708	Tfdp2	transcription factor Dp 2	1.46	0.22	0.88	0.12	1.19	0.17	1.91	0.12	0.89	0.06	1.05	0.09
20448	NM_011373,NM_001276425	St6galnac4	ST6 (alpha-N-acetyl-neuraminyl-2,3-beta-galactosyl-1, 3)-N-acetylgalactosaminide alpha-2,6-sialyltransferase 4	10.35	0.86	29.7	2.57	15.55	1.67	10.01	0.7	34.5	1.22	26.1	2.78
75786	NM_029437,NM_001165989	Ckap5	cytoskeleton associated protein 5	4.79	1.6	3.22	1.51	4.71	1.45	5	0.83	3.88	0.97	3.91	0.74
99412	NM_001080968,NM_133852	Golga2	golgi autoantigen, golgin subfamily a, 2	13.45	0.97	14.36	1.2	13.79	1.16	12.9	0.75	10.4	0.75	11.21	0.47
269224	NM_080850	Pask	PAS domain containing serine/threonine kinase	0.72	0.05	0.36	0.06	0.57	0.09	0.2	0.03	0.07	0.04	0.11	0.03
78251	NM_001166218	Zfp712	zinc finger protein 712	0.3	0.09	0.11	0.04	0.2	0.09	0.34	0.07	0.26	0.07	0.28	0.06
78255	NR_027640,NM_001159965,NM_001159967,NM_001159966,NM_023884,NM_001159968	Ralgps2	Ral GEF with PH domain and SH3 binding motif 2	0.06	0.01	0.03	0.02	0.03	0.01	1.24	0.12	0.61	0.04	0.8	0.12
53416	NM_016866	Stk39	serine/threonine kinase 39	0.14	0.02	0.15	0.06	0.14	0.04	0.31	0.06	0.2	0.06	0.21	0.04
53414	NM_016859	Bysl	bystin-like	2.37	0.19	2.03	0.12	2.49	0.35	1.26	0.05	1.06	0.14	1.37	0.08
53415	NM_001146052,NM_001146049,NM_001146050,NM_001146053,NM_016865	Htatip2	HIV-1 tat interactive protein 2, homolog (human)	12.17	0.5	12.33	1.76	13.16	1.55	10.45	1.19	9.99	1.15	11.35	0.58
53412	NM_016854	Ppp1r3c	protein phosphatase 1, regulatory (inhibitor) subunit 3C	0.05	0.01	0.03	0.02	0.06	0.03	0.01	0.01	0.02	0.01	0.02	0.01
53413	NM_016857,NM_001162872	Exoc7	exocyst complex component 7	13.15	1.44	10.46	0.94	12.54	1.28	12.14	0.5	8.26	0.93	9.7	0.71
53418	NM_017377,NR_045570,NM_001253381	B4galt2	UDP-Gal:betaGlcNAc beta 1,4- galactosyltransferase, polypeptide 2	0.21	0.06	0.21	0.04	0.19	0.05	0.07	0.03	0.07	0.04	0.04	0.02
53419	NM_001122756,NM_016869	Corin	corin	0.03	0.02	0.01	0.01	0.02	0.01	0.04	0.03	0.01	0.01	0.01	0.01
226407	NM_178690	Rab3gap1	RAB3 GTPase activating protein subunit 1	11.92	0.54	9.82	0.63	10.82	0.44	9	0.5	6.93	0.63	7.58	0.2
331524	NM_183319	Xkrx	X Kell blood group precursor related X linked	0.03	0.01	0.03	0.03	0.01	0.02	0.04	0.03	0.03	0.02	0.04	0.03
66311	NM_001109747	Cenpw	centromere protein W	0.98	0.14	0.83	0.18	0.93	0.21	0.46	0.08	0.24	0.12	0.44	0.13
66310	NM_001146222,NM_001146223,NM_001146224,NM_024428	Dpy30	dpy-30 homolog (C. elegans)	24.29	1.35	15.85	1.99	23.5	1.76	16.68	1.21	9.82	0.95	13.66	0.81
66313	NM_025481	Smurf2	SMAD specific E3 ubiquitin protein ligase 2	5.11	0.43	4.55	0.29	4.86	0.46	5.96	0.25	5.23	0.37	5.37	0.39
66315	NM_025483,NM_001003972,NM_001003973,NM_001003971	Senp7	SUMO1/sentrin specific peptidase 7	1.3	0.38	0.97	0.28	1.25	0.38	1.68	0.16	1.03	0.47	1.26	0.24
66314	NM_025482,NM_001291197,NM_001291201,NM_001291200,NM_001291203,NM_001291202,NM_001291204,NR_111899	Tpd52l2	tumor protein D54 isoform c	17.54	1.36	15.96	1.3	18.03	1.04	15.58	0.68	12.32	1.22	14.18	0.78
66317	NM_001025375,NM_001025376,NM_023191	Wdr61	WD repeat domain 61	27.45	1.98	25.91	2.25	28.07	2.86	22.8	2.25	21.39	1.72	24.61	2.2
68920	NM_001142727	1110065P20Rik	RIKEN cDNA 1110065P20 gene	5.29	0.99	5.32	1.32	6.29	1.32	3.72	0.47	3.07	0.49	3.57	0.37
68922	NM_175138	Dnaic1	dynein, axonemal, intermediate chain 1	0.01	0.01	0.01	0.02	0.01	0.01	0.06	0.02	0.06	0.05	0.05	0.04
68925	NM_177294,NM_001163701	Rpap1	RNA polymerase II associated protein 1	3.47	0.42	2.71	0.14	2.93	0.36	3.18	0.21	1.47	0.11	1.37	0.16
68926	NM_026872	Ubap2	ubiquitin-associated protein 2	1.95	0.36	2.23	0.78	1.62	0.12	1.89	0.21	1.31	0.13	1.37	0.24
68927	NM_026873	Ptcd2	pentatricopeptide repeat domain 2	8.44	0.65	7.36	0.69	8.9	0.6	7.95	0.55	4.71	0.28	5.52	0.42
433273	NR_004447	Gm5523	predicted pseudogene 5523	0.09	0.02	0.11	0.04	0.09	0.04	0.06	0.01	0.04	0.02	0.04	0.03
217980	NM_172585	Larp4b	La ribonucleoprotein domain family, member 4B	12.8	2.15	17.38	2.97	13.66	2.43	13.09	0.98	23.77	1.03	20.38	1.54
67951	NM_026473	Tubb6	tubulin, beta 6 class V	62.49	5.08	43.06	6.02	58.73	5.89	34.26	2.47	43.52	3.29	55.5	6.5
67952	NM_024214	Tomm20	translocase of outer mitochondrial membrane 20 homolog (yeast)	26.4	1.57	37.35	2.87	31.75	2.62	19.93	1.53	36.14	2.92	33.16	1.59
67956	NM_030241	Setd8	SET domain containing (lysine methyltransferase) 8	11.71	0.99	29.34	1.54	20.36	1.74	9.66	0.47	37.54	2.94	36.12	1.82
67958	NM_026476,NM_001114977	U2surp	U2 snRNP-associated SURP domain containing	3.66	1.24	3.55	1.38	3.87	1.31	4.35	0.85	5.69	1.42	5.66	0.83
67959	NM_028364,NM_133691,NM_001164600	Puf60	poly-U binding splicing factor 60	42.02	4.15	34.08	3.86	35.11	2.62	36.18	2.6	29.3	2.76	30.57	1.5
319849	NR_040277	Plxna4os1	plexin A4, opposite strand 1	1.2	0.18	0.31	0.06	0.62	0.09	2.37	0.25	0.64	0.17	0.79	0.15
72640	NM_001029890	Mex3a	mex3 homolog A (C. elegans)	0.04	0.02	0.05	0.03	0.04	0.02	0.03	0.01	0.01	0.01	0.03	0.03
72648	NR_045175	Smc2os	structural maintenance of chromosomes 2, opposite strand	0.07	0.06	0.06	0.04	0.09	0.1	0.2	0.11	0.17	0.09	0.17	0.1
72649	NM_178625	Tmem209	transmembrane protein 209	4.93	0.42	4.53	0.45	4.5	0.29	4.69	0.17	3.45	0.32	3.43	0.38
319845	NM_181316,NM_178415	Bbs9	Bardet-Biedl syndrome 9 (human)	4.34	0.17	4.01	0.13	4.5	0.22	4.53	0.27	3.59	0.36	3.95	0.34
228876	NM_178411	Zfp334	zinc finger protein 334	0.2	0.02	0.17	0.02	0.16	0.04	0.07	0.02	0.05	0.01	0.06	0.02
228875	NM_144893,NR_045544,NM_001252574,NM_001252575,NM_001252573	Slc35c2	solute carrier family 35, member C2	15.07	1.72	11.95	1.27	15.74	1.56	8.78	0.52	6.65	0.73	7.74	0.68
73112	NM_028440	Abracl	ABRA C-terminal like	20.54	2.96	14.43	3.05	19.74	5.75	20.42	2.44	31.03	3	28.32	3.66
93747	NM_053119	Echs1	enoyl Coenzyme A hydratase, short chain, 1, mitochondrial	36.49	2.58	26.22	2.55	37.34	2.93	35.04	2.52	21.79	2.25	25.76	1.73
93742	NM_033620,NM_001013580,NM_001122850,NM_001013581	Pard3	par-3 family cell polarity regulator	0.1	0.04	0.1	0.03	0.1	0.04	0.03	0.02	0.02	0.02	0.02	0.01
107829	NM_172438	Thoc5	THO complex 5	10.48	0.73	9.02	0.68	9.95	0.99	8.34	0.8	5.76	0.4	5.3	0.55
107823	NM_001177884,NM_001081102,NM_175231	Whsc1	Wolf-Hirschhorn syndrome candidate 1 (human)	4.92	0.64	3.58	0.61	3.93	0.44	3.66	0.3	2.31	0.24	2.63	0.47
74694	NM_029057	Tbc1d30	TBC1 domain family, member 30	0.13	0.01	0.08	0.02	0.1	0.02	0.18	0.03	0.16	0.02	0.14	0.04
23808	NM_001080793,NM_001286207,NM_011791	Ash2l	ash2 (absent, small, or homeotic)-like (Drosophila)	9.09	0.27	6.89	0.62	7.78	0.65	8.58	0.69	6.55	0.42	6.88	0.19
23802	NM_011787	Amfr	autocrine motility factor receptor	49.54	2.75	44.23	3.99	47.42	5.47	48.09	2.23	42.74	2.52	44.5	2.2
23801	NM_011786	Aloxe3	arachidonate lipoxygenase 3	0.02	0.01	0.09	0.03	0.04	0.01	0.01	0.01	0.02	0.02	0.01	0.02
140500	NM_207223	Acap3	ArfGAP with coiled-coil, ankyrin repeat and PH domains 3	3.3	0.39	2.75	0.53	4.16	0.41	3.12	0.16	1.84	0.13	2.35	0.16
23807	NM_011790	Arih2	ariadne homolog 2 (Drosophila)	13.36	0.91	18.91	1.34	15.95	1.39	13.6	0.81	19.78	1.55	17.46	0.57
23805	NM_011789	Apc2	adenomatosis polyposis coli 2	0.3	0.05	0.26	0.05	0.27	0.04	0.32	0.03	0.22	0.04	0.29	0.05
75870	NM_029467	Tcam1	testicular cell adhesion molecule 1	0.02	0.01	0.13	0.04	0.06	0.01	0.02	0.01	0.1	0.03	0.13	0.06
75871	NM_029468,NM_001167946,NM_001286393,NM_001286391	Zfp821	zinc finger protein 821	4.27	0.18	3.88	0.6	4.11	0.42	5.15	0.33	2.74	0.21	2.8	0.32
98732	NM_001163754	Rab3gap2	RAB3 GTPase activating protein subunit 2	15.19	1.46	30.81	1.96	18.49	0.37	10.72	0.44	25.19	1.29	21.79	1.33
98733	NM_178884	Obsl1	obscurin-like 1	0.04	0.01	0.04	0.01	0.04	0.02	0.01	0.01	0.01	0.01	0.01	0.02
227619	NM_001029983	Man1b1	mannosidase, alpha, class 1B, member 1	21.28	1.91	25.58	2.23	21.7	2.13	16.52	0.54	20.91	1.56	17.58	0.87
56095	NM_025310	Ftsj3	FtsJ homolog 3 (E. coli)	13.06	1.35	12.88	1.03	14.28	0.87	10.62	0.63	10.19	0.45	11.7	1.05
57329	NM_020595	Otor	otoraplin	0.08	0.04	0.07	0.11	0.08	0.08	0.13	0.08	0.04	0.02	0.05	0.07
57320	NM_020569	Park7	Parkinson disease (autosomal recessive, early onset) 7	50.24	5.99	37.29	5.76	47.13	4.99	38.14	2.13	26.25	1.61	29.58	2.21
57321	NM_020584	Terf2ip	telomeric repeat binding factor 2, interacting protein	2.62	0.17	2.02	0.28	2.49	0.14	3.98	0.28	2.5	0.22	2.66	0.29
75259	NR_045065,NR_045064,NR_045063	4930556M19Rik	RIKEN cDNA 4930556M19 gene	0.47	0.08	0.51	0.21	0.41	0.08	0.17	0.07	0.28	0.18	0.18	0.12
320528	NM_177184	Vps13c	vacuolar protein sorting 13C (yeast)	14.24	4.61	5.44	2.35	10.9	4.12	4.61	0.68	3.04	0.76	3.43	0.96
270151	NM_178420,NM_001163742,NM_001163743	Nlrx1	NLR family member X1	3.27	0.17	1.65	0.14	2.79	0.31	2.17	0.16	0.6	0.03	0.92	0.2
270152	NM_001005421	Amica1	adhesion molecule, interacts with CXADR antigen 1	3.02	0.33	0.96	0.11	2.29	0.36	0.12	0.01	0.02	0.02	0.06	0.03
270156	NM_001134902,NM_212449	AU019823	expressed sequence AU019823	2.26	0.35	2.45	0.25	2.4	0.37	2.81	0.13	2.88	0.13	2.77	0.28
14068	NM_010172	F7	coagulation factor VII	1.78	0.22	2.31	0.25	1.84	0.28	3.4	0.32	3.82	0.24	3.7	0.67
14069	NM_001161373,NM_007977,NM_001161374	F8	coagulation factor VIII	0.04	0.01	0.03	0.01	0.03	0.02	0.07	0.01	0.05	0.02	0.05	0.03
219114	NM_198605	Ska3	spindle and kinetochore associated complex subunit 3	0.92	0.12	0.75	0.08	0.81	0.13	0.19	0.03	0.16	0.08	0.25	0.07
14067	NM_007976	F5	coagulation factor V	1.47	0.46	0.91	0.36	1.45	0.49	0.24	0.05	0.19	0.08	0.21	0.07
14064	NM_010170	F2rl2	coagulation factor II (thrombin) receptor-like 2	0.3	0.06	0.23	0.05	0.21	0.04	0.52	0.13	0.2	0.07	0.18	0.09
14065	NM_007975	F2rl3	coagulation factor II (thrombin) receptor-like 3	0.08	0.06	0.06	0.03	0.09	0.06	0.03	0.03	0.04	0.04	0.03	0.03
14062	NM_010169	F2r	coagulation factor II (thrombin) receptor	0.64	0.13	1.01	0.21	0.82	0.05	0.08	0.03	0.14	0.08	0.12	0.05
329003	NM_001177464,NM_183033	Zfp516	zinc finger protein 516	6.88	0.56	14.71	1.28	8.6	0.71	8.62	0.43	15.64	0.29	14.86	0.46
106064	NM_145930	AW549877	expressed sequence AW549877	3.05	0.99	2.73	1.05	2.52	0.92	4.18	0.68	3.04	0.67	2.48	0.65
106068	NM_001033219,NM_001168255	Slc45a4	solute carrier family 45, member 4	7.29	0.75	4.64	0.72	7.07	1.01	8.24	0.93	2.84	0.31	3.41	0.18
70753	NR_045141	6330415B21Rik	RIKEN cDNA 6330415B21 gene	0.04	0.01	0.05	0.02	0.04	0.02	0.06	0.03	0.06	0.01	0.09	0.01
70750	NM_027534	Kdsr	3-ketodihydrosphingosine reductase	1.91	0.17	2.51	0.31	2.26	0.22	2.07	0.12	2.19	0.17	2.08	0.06
70757	NM_023587	Ptplb	protein tyrosine phosphatase-like (proline instead of catalytic arginine), member b	2.31	0.26	2.12	0.19	2.23	0.15	1.51	0.12	1.51	0.25	1.69	0.26
71409	NM_172409	Fmnl2	formin-like 2	1.68	0.31	4.19	1.21	2.13	0.5	2.11	0.18	3.86	0.5	2.83	0.2
208768	NM_145943	Sde2	SDE2 telomere maintenance homolog (S. pombe)	4.9	0.28	14.07	1.13	5.07	0.4	4.14	0.16	14.29	1.12	8.62	0.27
232685	NR_110471,NR_110470,NR_110469	.	.	4.77	0.31	6.08	0.87	5.27	0.8	7.96	0.55	8.09	1.48	8.08	1.64
232680	NM_001024698	Cpa2	carboxypeptidase A2, pancreatic	0.11	0.03	0.07	0.04	0.07	0.06	0.06	0.04	0.06	0.03	0.01	0.02
18187	NM_001077405,NM_001077404,NM_001077407,NM_001077406,NM_001077403,NM_010939	Nrp2	neuropilin 2	48.19	4.58	66.86	6.86	48.67	2.63	49.78	3.36	96.63	4.21	87.74	5.27
18186	NM_008737	Nrp1	neuropilin 1	36.65	6.69	21.63	2.43	31.58	4.28	52.84	2.24	30.2	1.27	40.18	2.29
18181	NM_010938,NM_001164227,NM_001164226,NM_001164230,NM_001164228,NM_001164229	Nrf1	nuclear respiratory factor 1	7.49	0.58	8.62	1.12	7.89	0.54	7.6	0.45	9.21	0.76	9.41	0.55
72981	NM_028410	Prkrir	protein-kinase, interferon-inducible double stranded RNA dependent inhibitor, repressor of (P58 repressor)	7.77	0.36	6.74	0.48	7.52	0.25	8.93	0.44	6.64	0.42	7.81	0.34
234683	NM_172760	Elmo3	engulfment and cell motility 3	0.37	0.02	0.31	0.1	0.34	0.03	0.27	0.07	0.24	0.08	0.19	0.07
72982	NR_126092,NM_001302218,NM_028411	Tmem138	transmembrane protein 138 isoform 2	2.37	0.45	2.54	0.38	2.57	0.32	1.73	0.17	1.44	0.38	1.5	0.19
234684	NM_177449	Lrrc29	leucine rich repeat containing 29	0.77	0.1	0.76	0.19	0.75	0.11	1.11	0.2	0.65	0.08	0.77	0.13
234686	NM_177699	Fhod1	formin homology 2 domain containing 1	2.88	0.19	1.46	0.25	2.68	0.38	2.29	0.23	1.41	0.08	1.75	0.21
229285	NM_001144988,NM_001144987,NM_144895	Spg20	spastic paraplegia 20, spartin (Troyer syndrome) homolog (human)	10.75	0.81	11.66	1.08	11.84	0.34	12.39	0.87	10.11	0.79	12.16	0.31
13495	NM_021354	Drg2	developmentally regulated GTP binding protein 2	16.82	1.4	17.45	2.12	18.44	0.82	14.01	0.6	11.85	0.82	14.29	1.1
15007	NM_010391	H2-Q10	histocompatibility 2, Q region locus 10	0.6	0.09	0.65	0.11	0.55	0.15	0.06	0.01	0.08	0.03	0.07	0.04
15006	NM_010390	H2-Q1	histocompatibility 2, Q region locus 1	41.13	3.36	44.96	5.69	42.14	4.9	8.11	0.6	8.8	1.09	9.14	0.7
15002	NM_010389	H2-Ob	histocompatibility 2, O region beta locus	0.02	0.01	0.02	0.01	0.02	0.02	0.18	0.04	0.17	0.08	0.15	0.05
15001	NM_008206	H2-Oa	histocompatibility 2, O region alpha locus	0.31	0.11	2.81	0.52	0.29	0.09	0.17	0.07	0.9	0.21	0.49	0.19
15000	NM_010388	H2-DMb2	histocompatibility 2, class II, locus Mb2	3.43	0.41	2.08	0.5	2.96	0.64	2.69	0.26	1.23	0.29	1.77	0.14
108897	NM_145144	Aif1l	allograft inflammatory factor 1-like	0.06	0.03	0.04	0.03	0.05	0.05	0.01	0.01	0.01	0.01	0.01	0.02
18475	NM_008775	Pafah1b2	platelet-activating factor acetylhydrolase, isoform 1b, subunit 2	17.76	0.98	20.43	0.51	19.33	0.59	15.85	0.83	17.42	0.81	19.59	0.56
77809	NM_029985	Lrrc42	leucine rich repeat containing 42	1.97	0.31	2.41	0.73	2.5	0.23	1.62	0.18	1.09	0.2	1.73	0.3
233552	NM_201352	Gdpd5	glycerophosphodiester phosphodiesterase domain containing 5	4.34	0.55	3.97	0.4	4.76	0.4	3.32	0.28	1.95	0.22	1.96	0.25
77800	NR_046004	4933406J10Rik	RIKEN cDNA 4933406J10 gene	0.04	0.03	0.02	0.03	0.08	0.07	0.1	0.1	0.05	0.04	0.04	0.06
77806	NR_040619	A930019D19Rik	RIKEN cDNA A930019D19 gene	0.05	0.01	0.07	0.06	0.07	0.08	0.14	0.09	0.29	0.09	0.19	0.14
77805	NM_001081222	Esco1	establishment of cohesion 1 homolog 1 (S. cerevisiae)	2.47	0.82	1.9	0.94	2.56	0.75	3.37	0.83	3.49	1.03	3.27	0.62
72325	NM_028200	Vps9d1	VPS9 domain containing 1	3.87	0.3	2.39	0.23	4.15	0.26	5.81	0.37	2.11	0.18	2.59	0.32
72324	NM_001163608,NM_028199	Plxdc1	plexin domain containing 1	2.4	0.32	2.85	1.54	2.35	0.33	2.49	0.53	1.87	0.42	1.76	0.29
72326	NR_040318	2500004C02Rik	RIKEN cDNA 2500004C02 gene	0.42	0.09	0.31	0.14	0.42	0.11	0.97	0.1	0.36	0.05	0.44	0.11
239017	NM_001081130	Ogdhl	oxoglutarate dehydrogenase-like	0.07	0.03	0.06	0.04	0.06	0.03	0.03	0.02	0.01	0.01	0.02	0.01
72320	NM_028197	2510003E04Rik	RIKEN cDNA 2510003E04 gene	8.88	0.38	6.72	0.32	8.24	0.62	8.39	0.68	5.29	0.68	6.04	0.38
72323	NM_133346	Asb6	ankyrin repeat and SOCS box-containing 6	8.69	0.87	11.4	1.55	10.09	0.51	7.65	0.53	10.01	0.75	9.65	0.68
170658	NR_002445	BC002163	cDNA sequence BC002163	33.83	6.85	36.37	4.61	34.69	7.24	27.29	3.52	15.46	7.66	20.79	9.25
100306952	NR_028515	Snora78	small nucleolar RNA, H/ACA box 7	114.46	16.55	122.61	44.1	121.63	8.68	181.79	69.08	151.4	43.38	113.02	58.8
103806	NM_175334	Maml1	mastermind like 1 (Drosophila)	3.17	0.34	4.36	1.21	2.83	0.29	4.06	0.49	3.47	0.34	3.06	0.31
52348	NM_033560	Vps37a	vacuolar protein sorting 37A (yeast)	2.38	0.48	3.39	0.58	3.05	0.5	3.21	0.41	3.65	0.62	3.85	0.66
69528	NM_027103	1700030J22Rik	RIKEN cDNA 1700030J22 gene	0.27	0.08	0.14	0.04	0.15	0.02	0.27	0.03	0.08	0.03	0.12	0.04
69527	NM_023514	Mrps9	mitochondrial ribosomal protein S9	16.37	1.33	16.91	1.85	16.56	0.9	14.82	0.49	11.81	0.87	12.03	0.92
69524	NM_027102	Esam	endothelial cell-specific adhesion molecule	0.04	0.03	0.08	0.04	0.06	0.04	0.05	0.02	0.07	0.04	0.07	0.08
234779	NM_172285	Plcg2	phospholipase C, gamma 2	35.93	1.9	39.66	2.33	39.41	3.43	26.81	1.23	23.77	2.42	24.88	1.17
241576	NM_001290784,NM_178886	Ldlrad3	low-density lipoprotein receptor class A domain-containing protein 3 isoform b precursor	4.87	0.31	2.57	0.29	3.01	0.22	4.09	0.26	2.39	0.31	2.66	0.41
20698	NM_025367,NM_001172475,NM_011451,NM_001172472,NM_001172473	Sphk1	sphingosine kinase 1	1.27	0.08	2.69	0.37	1.23	0.16	0.57	0.14	2.54	0.18	1.24	0.44
320975	NR_040335,NR_040336	D330050G23Rik	RIKEN cDNA D330050G23 gene	0.08	0.03	0.09	0.03	0.06	0.05	0.05	0.02	0.15	0.13	0.07	0.04
320977	NR_015566	A330023F24Rik	RIKEN cDNA A330023F24 gene	2.34	0.24	1.83	0.35	2.18	0.16	1.59	0.18	2.47	0.15	2.7	0.21
320973	NR_040334	D330023K18Rik	RIKEN cDNA D330023K18 gene	3.64	0.18	2.82	0.9	3.9	0.82	5.39	0.89	2.98	0.25	4.74	0.92
74868	NM_175212	Tmem65	transmembrane protein 65	15.88	1.46	20.18	1.27	20.04	1.31	25.14	1.4	31.43	2.49	32.98	3.47
329831	NM_001162381,NM_177377	Fam166b	family with sequence similarity 166, member B	0.35	0.07	0.41	0.14	0.48	0.05	0.3	0.11	0.33	0.11	0.32	0.09
13401	NM_010058	Dmwd	dystrophia myotonica-containing WD repeat motif	0.36	0.09	0.2	0.04	0.21	0.08	0.67	0.13	0.44	0.08	0.43	0.13
13400	NM_001190490,NR_126095,NM_001190491,NM_032418	Dmpk	dystrophia myotonica-protein kinase	0.2	0.05	0.15	0.06	0.19	0.02	2.1	0.32	1.32	0.3	1.86	0.23
20603	NM_009214	Sms	spermine synthase	20.18	1.4	20.07	0.96	20.05	1.07	8.35	0.3	13.78	0.61	13.93	0.6
20602	NM_001253904,NM_001253905,NM_011424	Ncor2	nuclear receptor co-repressor 2	2.27	0.48	2.52	1.77	1.8	0.47	2.64	0.6	1.46	0.32	1.3	0.37
407785	NR_033306,NM_010888	Ndufs6	NADH dehydrogenase (ubiquinone) Fe-S protein 6	32.72	4.14	26.99	3.2	33.62	2.38	22.43	2.29	18.19	0.99	18.23	2.48
407786	NM_001001176,NM_001167988	Taf9b	TAF9B RNA polymerase II, TATA box binding protein (TBP)-associated factor	1.57	0.27	1.06	0.37	1.43	0.26	1.17	0.18	0.92	0.15	1.26	0.23
270210	NM_001166644	Zfp651	zinc finger protein 651	0.11	0.02	0.08	0.03	0.11	0.02	0.24	0.05	0.12	0.05	0.15	0.03
619677	NR_033593	4930529C04Rik	RIKEN cDNA 4930529C04 gene	0.09	0.01	0.15	0.06	0.15	0.05	0.05	0.01	0.12	0.07	0.08	0.02
252972	NM_145853	Tpcn1	two pore channel 1	11.41	0.94	7.62	1.15	9.78	1.33	14.97	1.56	6.58	0.44	6.99	2.03
11938	NR_027838,NM_001110140,NM_009722	Atp2a2	ATPase, Ca++ transporting, cardiac muscle, slow twitch 2	27.27	2.58	37.76	6.6	26.05	2.01	17.33	1.92	24.05	1.32	16.33	1.61
11933	NM_007502	Atp1b3	ATPase, Na+/K+ transporting, beta 3 polypeptide	88.86	4.69	85.29	8.06	83.81	2.71	56.28	1.68	62.69	2.97	60.55	2.13
70415	NM_133729	2610018G03Rik	RIKEN cDNA 2610018G03 gene	0.61	0.21	0.33	0.13	0.63	0.21	0.37	0.13	0.21	0.05	0.35	0.09
546726	NM_001105201	Cyp26c1	cytochrome P450, family 26, subfamily c, polypeptide 1	0.07	0.04	0.07	0.02	0.04	0.02	0.1	0.03	0.07	0.03	0.03	0.02
545261	NR_045420	Gm20748	predicted gene, 20748	1.54	0.29	1.23	0.21	1.43	0.3	0.96	0.25	1.22	0.33	1.13	0.41
15944	NM_008326	Irgm1	immunity-related GTPase family M member 1	32.82	1.35	33.79	3.41	36.96	4.32	43.98	10.91	43.21	14.97	57.76	23.66
15945	NM_021274	Cxcl10	chemokine (C-X-C motif) ligand 10	3.98	0.67	3.31	0.81	3.09	0.67	20.69	8.65	23.32	14.42	49.05	34.84
381379	NM_025885	Med19	mediator complex subunit 19	6.19	0.21	4.85	0.71	5.31	0.35	5.47	0.37	4.29	0.52	4.64	0.57
381375	NM_001080711	Dfnb59	deafness, autosomal recessive 59 (human)	0.09	0.06	0.03	0.04	0.06	0.03	0.08	0.03	0.01	0.02	0.04	0.06
20866	NM_009287	Stim1	stromal interaction molecule 1	10.44	0.97	9.04	0.6	9.43	0.94	10	0.51	7.73	0.3	8.7	0.62
69038	NM_026919,NM_001163431	Tmem258	transmembrane protein 258	113.35	14.65	94.11	12.77	113.6	10.37	84.21	6.59	79.25	6.21	83.86	9.19
207214	NM_001024526,NM_001284522,NM_001284523,NM_001080948,NM_001284521	Larp4	La ribonucleoprotein domain family, member 4	4.78	1.81	4.83	2.08	5.55	1.99	5.22	0.78	6.49	1.21	7.53	1.21
207215	NM_001037321	Fbxo40	F-box protein 40	0.11	0.02	0.17	0.07	0.15	0.04	0.09	0.05	0.3	0.11	0.23	0.09
207212	NM_001081116	Arhgef17	Rho guanine nucleotide exchange factor (GEF) 17	0.21	0.04	0.2	0.03	0.2	0.04	0.05	0.01	0.04	0.01	0.04	0.01
111175	NM_023523	Pecr	peroxisomal trans-2-enoyl-CoA reductase	1.86	0.33	1.42	0.21	1.58	0.37	1.59	0.05	0.84	0.21	0.66	0.18
111173	NR_104484,NM_053204,NM_178085	Erc1	ELKS/RAB6-interacting/CAST family member 1	1.84	0.32	1.57	0.31	1.69	0.19	1.55	0.1	1.23	0.12	1.33	0.27
237387	NM_145152	Lrrc3	leucine rich repeat containing 3	0.02	0.02	0.02	0.01	0.02	0	0.03	0.01	0.01	0.01	0.02	0.02
66849	NM_025800	Ppp1r2	protein phosphatase 1, regulatory (inhibitor) subunit 2	7.42	0.53	9.45	0.78	8.42	0.19	6.59	0.3	8.74	0.21	8.74	0.85
66848	NM_025799	Fuca2	fucosidase, alpha-L- 2, plasma	8.11	0.22	10.69	0.87	9.31	0.31	4.65	0.18	5.77	0.44	5.12	0.26
242481	NM_172868	Palm2	paralemmin 2	0.03	0.01	0.02	0.01	0.03	0.01	0.01	0.01	0.01	0.01	0.01	0
66845	NM_025796	Mrpl33	mitochondrial ribosomal protein L33	70.15	4.47	51.82	7.04	68.3	8.38	44.57	5.32	35.11	5.1	37.79	2.6
66844	NM_024180	Ormdl2	ORM1-like 2 (S. cerevisiae)	5.29	0.36	5.4	1.21	5.69	0.12	4.32	0.34	4.24	0.21	4.19	0.57
66847	NM_025798	Hint3	histidine triad nucleotide binding protein 3	6.59	0.63	5.22	0.87	5.94	0.8	6.13	0.37	3.23	0.37	3.54	0.4
66841	NM_025794	Etfdh	electron transferring flavoprotein, dehydrogenase	10.55	0.63	8.99	0.69	11.34	0.44	11.08	0.54	8.47	1.13	10.23	0.47
66840	NM_025793	Wdr45b	WD repeat domain 45B	18.89	1.24	23.13	2.15	21.35	1.85	17.95	1.12	20.02	1.71	20.36	0.82
214968	NM_001291000,NM_199241,NM_172537,NM_199240,NM_001290997,NM_199239,NM_199238	Sema6d	semaphorin-6D isoform 3 precursor	0.11	0.02	0.06	0.02	0.09	0.02	0.46	0.03	0.2	0.04	0.22	0.06
244885	NM_173778	Sh2d7	SH2 domain containing 7	0.09	0.02	0.04	0.04	0.12	0.04	0.18	0.07	0.07	0.06	0.06	0.03
244886	NM_172923	AI118078	expressed sequence AI118078	0.07	0.03	0.11	0.04	0.06	0.02	0.03	0.02	0.06	0.01	0.03	0.03
217708	NM_173756	Lin52	lin-52 homolog (C. elegans)	2.82	0.31	3.56	0.21	2.64	0.19	2.73	0.31	2.7	0.36	1.99	0.3
217707	NM_172582	Coq6	coenzyme Q6 homolog (yeast)	5.62	0.44	4.73	0.74	5.08	0.74	4.23	0.45	3.06	0.71	3.62	0.34
217705	NM_172581	Fam161b	family with sequence similarity 161, member B	0.1	0.02	0.08	0.02	0.09	0.02	0.12	0.03	0.05	0.03	0.06	0.06
217700	NM_172580	Acot6	acyl-CoA thioesterase 6	0.53	0.04	1.18	0.26	0.56	0.12	0.13	0.03	0.08	0.05	0.14	0.08
382137	NM_198675	Fdxacb1	ferredoxin-fold anticodon binding domain containing 1	3.15	0.27	3.44	0.31	2.66	0.25	2.64	0.28	2.59	0.23	2.28	0.07
213464	NM_172517	Rbbp5	retinoblastoma binding protein 5	8.59	0.34	7.09	0.35	8.68	0.62	8.21	0.41	5.09	0.39	6.25	0.45
215708	NM_174868,NM_001162375	Fam73a	family with sequence similarity 73, member A	0.98	0.17	1.28	0.28	1.29	0.32	0.41	0.02	0.22	0.05	0.29	0.08
210529	NM_201638	Mettl14	methyltransferase like 14	1.54	0.28	1.01	0.14	1.19	0.12	1.46	0.22	0.75	0.14	0.76	0.09
215705	NM_001162485,NR_027876,NM_178408	Arrdc1	arrestin domain containing 1	23.7	2.38	18.03	1.99	24.84	2.16	23.2	1.5	15.46	1.25	17.94	1.84
100040599	NM_001177408	Gm15319	predicted gene 15319	0.01	0.01	0.01	0.01	0.02	0.02	0.03	0.01	0.01	0.01	0.02	0.02
100040591	NM_001110227	Kcnj13	potassium inwardly-rectifying channel, subfamily J, member 13	0.25	0.1	0.17	0.1	0.23	0.15	0.43	0.14	0.3	0.08	0.25	0.15
574402	NM_001025381	Gpr17	G protein-coupled receptor 17	0.07	0.02	0.09	0.02	0.05	0.03	0.02	0.01	0.05	0.02	0.04	0.01
574403	NM_001025382	Fam196b	family with sequence similarity 196, member B	1.9	0.64	0.94	0.4	1.22	0.38	1.82	0.48	0.82	0.26	0.91	0.45
56258	NM_019868	Hnrnph2	heterogeneous nuclear ribonucleoprotein H2	12.12	2.82	12.07	4.77	13.49	4.25	13.15	1.87	19.03	3.25	19.26	3.27
69640	NM_178618	Fam83g	family with sequence similarity 83, member G	0.07	0.03	0.08	0.04	0.08	0.03	0.03	0.01	0.07	0.03	0.04	0.02
69641	NM_027149	Wdr20	WD repeat domain 20	5.9	0.32	6.92	0.42	6.25	0.66	6.29	0.44	6.1	0.67	6.28	0.46
68067	NM_026543	3010026O09Rik	RIKEN cDNA 3010026O09 gene	2.59	0.35	5.81	0.94	2.81	0.36	2.42	0.27	3.96	0.52	3.85	0.78
68066	NM_026542	Slc25a39	solute carrier family 25, member 39	33.18	2.58	32.55	4.91	37.09	3.3	28.15	1.69	22.47	1.6	27.34	2.59
53334	NM_016810	Gosr1	golgi SNAP receptor complex member 1	8.73	0.4	10.78	0.59	8.18	0.29	8.55	0.44	8.09	0.39	7.43	0.22
102209	NM_133968	Snapc2	small nuclear RNA activating complex, polypeptide 2	7.08	0.79	6.44	0.83	7.76	0.59	7.71	0.82	6.35	0.74	6.82	1.01
53332	NM_016985	Mtmr1	myotubularin related protein 1	4.48	0.33	5.23	0.74	5.32	0.71	4.78	0.28	5.5	0.22	5.7	0.04
53331	NM_016797	Stx7	syntaxin 7	42.83	0.91	43.43	1.54	44.71	1.32	42.6	2.53	50.69	4.3	51.37	2.67
53330	NM_016796	Vamp4	vesicle-associated membrane protein 4	3.88	0.49	3.76	0.51	4.07	0.34	3.72	0.44	3.41	0.37	3.54	0.32
54646	NM_001290574,NM_138605	Ppp1r3f	protein phosphatase 1 regulatory subunit 3F isoform 1	0.49	0.07	0.43	0.09	0.46	0.09	0.45	0.06	0.26	0.03	0.37	0.11
104910	NM_001012310	Slc25a47	solute carrier family 25, member 47	0.42	0.06	0.54	0.12	0.38	0.09	0.37	0.1	0.29	0.08	0.34	0.15
108062	NM_001290398,NM_001290399,NM_133196	Cstf2	cleavage stimulation factor subunit 2 isoform 3	4.07	0.52	3.31	0.13	3.47	0.16	2.81	0.13	2.32	0.26	2.37	0.28
108067	NM_175135,NM_001111277	Eif2b3	eukaryotic translation initiation factor 2B, subunit 3	5.78	0.37	4.97	0.17	5.5	0.41	3.38	0.35	2.33	0.44	2.79	0.31
54648	NM_207202	Ccdc120	coiled-coil domain containing 120	0.39	0.05	0.28	0.1	0.52	0.07	0.22	0.04	0.09	0.04	0.14	0.03
432467	NM_001079824	Hnrnph3	heterogeneous nuclear ribonucleoprotein H3	0.57	0.08	0.39	0.1	0.52	0.04	0.53	0.07	0.47	0.09	0.35	0.11
432466	NR_002687	Gm5424	predicted gene 5424	7.62	0.86	8.25	1.88	8.43	2.28	1.28	0.74	1.23	0.4	1.51	0.93
272027	NM_173033	Tstd2	thiosulfate sulfurtransferase (rhodanese)-like domain containing 2	6.26	0.19	6.37	0.44	6.14	0.51	7.2	0.32	5.09	0.44	5.42	0.2
68682	NM_001199186,NM_152808	Slc44a2	solute carrier family 44, member 2	12.21	0.94	14.71	1.75	14.21	1.05	10.39	0.78	11.36	0.93	12.4	0.55
77573	NM_029929	Vps33a	vacuolar protein sorting 33A (yeast)	22.83	1.38	27.88	1.9	23.62	1.49	16.4	0.89	17.11	0.62	15.94	0.76
80385	NM_019742	Tusc2	tumor suppressor candidate 2	12.92	1.92	9.97	1.14	13.57	1.12	11.26	0.64	8.93	0.69	11.46	1.07
109331	NM_182999,NM_001163263	Rnf20	ring finger protein 20	7.29	0.66	6.98	0.82	7.26	0.89	7.04	0.47	6.57	0.7	7.2	0.71
109333	NM_178654	Pkn2	protein kinase N2	4	0.88	4.32	1.04	4.13	0.89	5.17	0.53	6.24	0.82	6.38	0.55
26885	NM_001122978,NM_011997	Casp8ap2	caspase 8 associated protein 2	1.07	0.42	0.57	0.33	0.99	0.29	1.75	0.44	1.17	0.42	1.26	0.33
73833	NM_001146023	Fam98c	family with sequence similarity 98, member C	4.19	0.57	4.09	0.92	4.37	0.58	4.53	0.33	4.31	0.31	4.09	0.61
73830	NM_001285943,NM_001285942,NM_028659	Eif3k	eukaryotic translation initiation factor 3, subunit K	147.43	15.38	136.6	20.65	150.47	13.25	103.32	4.76	103.55	9.69	108.06	10.83
26886	NM_021886	Cenph	centromere protein H	0.87	0.17	0.62	0.09	0.76	0.11	0.28	0.09	0.18	0.1	0.22	0.07
73836	NM_028662	Slc35b2	solute carrier family 35, member B2	14.11	0.91	12.06	1.39	15.07	0.55	13.18	0.9	12.56	1.31	13.74	0.78
73834	NM_023721	Atp6v1d	ATPase, H+ transporting, lysosomal V1 subunit D	47.23	1.93	85.53	5.54	62.38	3.52	38.17	2.88	68.17	4.12	62.22	4.41
73835	NM_053088	Ifitm5	interferon induced transmembrane protein 5	0.68	0.14	0.36	0.23	0.58	0.17	0.66	0.28	0.22	0.06	0.23	0.13
331487	NM_001081189	Uprt	uracil phosphoribosyltransferase (FUR1) homolog (S. cerevisiae)	2.07	0.39	1.06	0.34	1.79	0.68	2.35	0.47	1.28	0.4	1.56	0.67
26889	NM_012000	Cln8	ceroid-lipofuscinosis, neuronal 8	19.05	1.11	31.25	4.8	21.15	1.78	20.16	1.9	29.32	1.58	27.67	1.74
26888	NM_001170333,NM_011999,NM_001170332	Clec4a2	C-type lectin domain family 4, member a2	19.64	0.97	11.58	1.03	17.95	1.26	36.98	5.13	20.77	1.89	28.35	2.73
78771	NM_030174	Mctp1	multiple C2 domains, transmembrane 1	4.24	1	3.79	0.73	4	0.79	3.25	0.53	3.17	0.37	2.9	0.59
78777	NM_183137	Enthd2	ENTH domain containing 2	4.87	0.66	4.24	0.63	5.32	0.59	4.5	0.47	3.16	0.25	3.58	0.39
78779	NM_030176	Spata2l	spermatogenesis associated 2-like	1.45	0.19	0.68	0.15	1.4	0.18	1.88	0.23	0.6	0.11	0.7	0.14
67855	NM_026414	Asprv1	aspartic peptidase, retroviral-like 1	0.03	0.03	0.03	0.05	0.02	0.03	0.2	0.07	0.29	0.17	0.46	0.11
67857	NM_024209	Ppp6c	protein phosphatase 6, catalytic subunit	16.68	0.87	17.63	1.26	18.28	1.33	15.76	1.03	17.45	0.62	18.87	1.62
67856	NM_024208	Echdc3	enoyl Coenzyme A hydratase domain containing 3	0.57	0.12	0.34	0.05	0.31	0.12	0.46	0.06	0.28	0.05	0.21	0.08
67851	NM_026411	1700021F05Rik	RIKEN cDNA 1700021F05 gene	10.29	1.49	8.08	1.23	10.8	1.37	7.84	0.84	5.99	0.69	7.24	0.67
107328	NM_153597,NR_027351	Trpt1	tRNA phosphotransferase 1	0.79	0.12	0.43	0.11	0.54	0.16	0.48	0.17	0.28	0.11	0.24	0.14
107321	NM_134152	Lpxn	leupaxin	110.58	5.67	150.41	16.29	109.44	8.18	84.14	6.64	98.35	5.59	82.23	4.35
66101	NM_028677,NM_001110130,NM_001110129	Ppih	peptidyl prolyl isomerase H	18.08	2.37	12.55	1.8	16.78	1.43	12.24	0.8	6.4	0.73	8.47	1
66102	NM_023158	Cxcl16	chemokine (C-X-C motif) ligand 16	91.13	7.22	162.79	18.25	110.43	8.35	113.09	6.16	212.21	13.48	194.35	18.19
66105	NM_025356	Ube2d3	ubiquitin-conjugating enzyme E2D 3	68.61	2.63	80.63	3.56	76.14	5.74	73.09	6.01	98.17	4.19	101.92	4.4
66107	NM_183249	1100001G20Rik	RIKEN cDNA 1100001G20 gene	0.03	0.04	0.13	0.15	0.07	0.08	2.63	0.56	2.49	0.3	2.79	1.14
66108	NM_025358	Ndufa9	NADH dehydrogenase (ubiquinone) 1 alpha subcomplex, 9	37.43	3.84	29.68	3.71	35.06	3.08	28.31	0.4	21.65	2.14	26.76	2.42
329584	NR_045164	Slc2a4rg-ps	Slc2a4 regulator, pseudogene	0.89	0.15	0.76	0.11	0.87	0.17	0.82	0.08	0.59	0.07	0.53	0.03
111186	NR_029430	Stmn1-rs1	stathmin 1, related sequence 1	0.12	0.07	0.14	0.1	0.08	0.04	0.09	0.05	0.07	0.06	0.1	0.05
28106	NM_080837	D17Wsu104e	DNA segment, Chr 17, Wayne State University 104, expressed	43.92	3.5	47.53	6.65	46.69	3.29	30.77	1.55	30.84	2.02	32.9	2.37
28105	NM_178872,NM_001170855	Trim36	tripartite motif-containing 36	0.29	0.02	0.25	0.12	0.17	0.03	0.93	0.1	0.82	0.12	0.57	0.12
28109	NM_026579	D10Wsu102e	DNA segment, Chr 10, Wayne State University 102, expressed	5.31	0.43	7.64	1.29	5.08	0.41	5.21	0.55	12.86	0.91	7.69	0.78
22761	NM_009569	Zfpm1	zinc finger protein, multitype 1	1.63	0.25	2.06	0.18	1.79	0.22	0.96	0.1	0.95	0.16	0.98	0.22
22763	NM_011767	Zfr	zinc finger RNA binding protein	7.53	1.54	7.3	1.61	6.26	1.43	8.71	0.81	8.88	0.49	8.42	0.93
75939	NM_029482	4930579G24Rik	RIKEN cDNA 4930579G24 gene	1.85	0.14	1.13	0.13	1.6	0.16	1	0.13	0.44	0.06	0.6	0.08
208104	NM_133917,NM_177582	Mlxip	MLX interacting protein	5.88	0.76	5.87	1.64	5.27	0.54	6	0.73	4.47	0.38	4.46	0.83
110854	NM_138748	Ppp2r4	protein phosphatase 2A activator, regulatory subunit B	25.74	1.46	21.2	1.94	24.7	3.09	20.73	1.11	14.45	0.89	16.88	0.79
101240	NM_001013366	Wdr91	WD repeat domain 91	37.85	3.43	94.22	5.15	58.58	4.47	39.98	2.89	131.28	6.63	103.97	3.16
56752	NM_019993	Aldh9a1	aldehyde dehydrogenase 9, subfamily A1	23.04	1.93	16.8	3.46	20.2	1.33	16.5	1.6	9.95	1.14	12.73	1.94
75687	NM_001081241	Fam65a	family with sequence similarity 65, member A	1.13	0.12	1.07	0.61	1.17	0.22	1.28	0.29	0.63	0.12	0.53	0.14
75686	NM_029385	Nudt16	nudix (nucleoside diphosphate linked moiety X)-type motif 16	9.1	0.92	5.99	0.92	8.49	0.83	6.27	0.59	2.64	0.36	2.41	0.23
56758	NM_001253713,NM_001253708,NM_001253709,NM_001253711,NM_001253710,NM_020007	Mbnl1	muscleblind-like 1 (Drosophila)	46.83	14.78	29	9.14	41.69	11.29	61.68	6.96	45.82	5.9	50.75	8.72
16324	NM_008381	Inhbb	inhibin beta-B	0.08	0.02	0.11	0.04	0.12	0.02	0.03	0.01	0.03	0.02	0.02	0.01
224836	NM_198421	Usp49	ubiquitin specific peptidase 49	0.6	0.07	0.53	0.09	0.46	0.07	0.91	0.12	0.58	0.09	0.46	0.1
224833	NM_145489	AI661453	expressed sequence AI661453	0.17	0.02	0.17	0.03	0.18	0.05	0.06	0.01	0.04	0.02	0.05	0.03
74080	NM_144533	Nmnat3	nicotinamide nucleotide adenylyltransferase 3	3.93	0.36	4.05	0.49	3.88	0.41	4.51	0.2	3.03	0.33	2.89	0.58
74081	NM_001039184	Cep350	centrosomal protein 350	4.1	1.18	3.5	1.3	3.58	0.99	6.36	1.06	7.55	1.5	6.92	1.4
74338	NM_028878	Slc6a19	solute carrier family 6 (neurotransmitter transporter), member 19	0.13	0.06	0.3	0.07	0.22	0.07	0.13	0.05	0.23	0.09	0.19	0.07
74334	NM_145824	Ranbp10	RAN binding protein 10	6.63	0.6	15.46	3.84	7.17	0.67	6.88	0.72	9.18	0.74	6.45	0.63
74335	NM_028875	Xrcc3	X-ray repair complementing defective repair in Chinese hamster cells 3	1.71	0.19	1.26	0.08	1.64	0.16	1.63	0.03	0.79	0.19	0.79	0.13
74330	NM_028873	Dnajc14	DnaJ (Hsp40) homolog, subfamily C, member 14	14.4	0.68	10.23	0.68	12.97	0.72	14.05	0.46	9.01	0.74	10.56	0.67
74333	NR_015503	A330040F15Rik	RIKEN cDNA A330040F15 gene	0.28	0.08	0.2	0.15	0.21	0.18	0.13	0.12	0.24	0.16	0.1	0.09
622319	NR_045867	Gm6313	predicted gene 6313	0.02	0.01	0.02	0.01	0.03	0.01	0.02	0.02	0.02	0.02	0.03	0.01
54698	NM_019465,NM_001281954	Crtam	cytotoxic and regulatory T cell molecule	0.03	0.02	0.01	0.01	0.02	0.02	0.02	0.03	0.06	0.02	0.01	0.01
71302	NM_175164	Arhgap26	Rho GTPase activating protein 26	1.12	0.11	0.7	0.14	0.9	0.1	0.84	0.06	0.5	0.04	0.53	0.1
71306	NM_001177882,NM_001293769,NM_027756,NM_001177881	Mfap3l	microfibrillar-associated protein 3-like isoform b	0.65	0.18	0.34	0.12	0.73	0.18	0.87	0.09	0.43	0.15	0.67	0.14
108811	NM_175369	Ccdc122	coiled-coil domain containing 122	1.23	0.12	1.38	0.28	1.11	0.22	2.48	0.09	2.74	0.21	2.63	0.22
105239	NM_001146025,NM_001146026,NM_001146027,NR_027395,NR_027396,NM_134064	Rnf44	ring finger protein 44	4.97	0.52	5.36	1.5	4.75	0.5	5.9	0.87	4.33	0.38	4.03	0.71
18682	NM_011079	Phkg1	phosphorylase kinase gamma 1	0.13	0.04	0.11	0.06	0.09	0.04	0.14	0.04	0.14	0.02	0.17	0.09
18685	NM_001163469,NM_001163468,NM_013629,NM_001163467	Phtf1	putative homeodomain transcription factor 1	4.29	0.17	2.21	0.24	3.52	0.08	4.07	0.35	2.04	0.24	2.62	0.22
226154	NM_145503,NM_001130526,NM_001130525	Lzts2	leucine zipper, putative tumor suppressor 2	4.28	0.37	10.4	2.06	5.54	0.72	1.75	0.14	5.74	0.51	4.25	0.41
18689	NR_028271	Phxr4	per-hexamer repeat gene 4	0.37	0.16	0.3	0.07	0.32	0.14	0.51	0.24	0.2	0.17	0.09	0.04
226153	NM_153796	Peo1	progressive external ophthalmoplegia 1 (human)	2.13	0.15	2.51	0.18	2.39	0.25	1.58	0.13	1.39	0.26	1.04	0.08
226151	NM_001081225	Fam178a	family with sequence similarity 178, member A	4.53	1.14	4.41	1.33	4.51	1.09	5.37	0.69	5.37	0.75	4.59	0.7
212139	NM_145970	Cc2d1a	coiled-coil and C2 domain containing 1A	10.28	0.95	8.81	0.8	10.81	1.13	8.49	0.66	5.22	0.38	6.52	0.52
100272221	NR_027452	Gm17801	predicted gene, 17801	0.23	0.1	0.24	0.12	0.33	0.07	0.32	0.08	0.23	0.09	0.21	0.1
76650	NM_029688	Srxn1	sulfiredoxin 1 homolog (S. cerevisiae)	29.94	2.39	66.98	4.33	48.61	5.31	25.2	1.68	112.95	7.36	147.36	16.24
171486	NM_001199349,NM_138309	Cd99l2	CD99 antigen-like 2	8.26	0.48	7.94	0.59	9.87	0.94	6.47	0.39	4.4	0.52	6.18	0.31
14567	NM_010273	Gdi1	guanosine diphosphate (GDP) dissociation inhibitor 1	10.11	1.08	8.97	0.57	9.45	0.57	10.5	0.53	8.08	0.41	8.84	0.76
18027	NM_001122952,NM_001122953,NM_010905	Nfia	nuclear factor I/A	0.24	0.05	0.21	0.05	0.23	0.03	0.5	0.05	0.31	0.08	0.3	0.1
628431	NR_033589	Hmgb1-rs17	high mobility group box 1, related sequence 17	0.12	0.02	0.07	0.02	0.08	0.01	0.08	0.02	0.08	0.03	0.04	0.05
18025	NM_010903	Nfe2l3	nuclear factor, erythroid derived 2, like 3	0.5	0.15	0.31	0.2	0.43	0.17	0.86	0.21	0.83	0.27	0.65	0.12
18022	NM_001302338,NM_001302339,NM_008685,NM_001302343,NM_001302341,NM_001302340	Nfe2	transcription factor NF-E2 45 kDa subunit	0.65	0.13	0.46	0.1	0.59	0.23	0.76	0.1	0.47	0.15	0.78	0.11
18023	NM_001130450,NM_001130451,NM_001130452,NM_001130453,NM_001130454,NM_008686	Nfe2l1	nuclear factor, erythroid derived 2,-like 1	17.9	0.94	31.12	2.08	17.67	1.51	15.61	0.8	21.1	0.85	17.68	0.78
14561	NM_010272	Gdf11	growth differentiation factor 11	0.05	0.04	0.07	0.04	0.06	0.03	0.04	0.02	0.07	0.04	0.01	0.01
18021	NM_010901	Nfatc3	nuclear factor of activated T cells, cytoplasmic, calcineurin dependent 3	4.96	0.77	3.92	0.77	4.98	0.95	5.5	0.43	3.48	0.32	3.94	0.36
18028	NM_008687,NM_001113209,NM_001286131,NM_001113210,NM_001286127	Nfib	nuclear factor I/B	0.05	0.02	0.03	0.01	0.03	0.02	0.01	0.01	0.01	0	0.02	0.01
18029	NM_026756,NM_008688	Nfic	nuclear factor I/C	2.55	0.3	2.58	1.12	2.35	0.34	3.66	0.61	1.82	0.25	1.84	0.35
72828	NM_176860	Ubash3b	ubiquitin associated and SH3 domain containing, B	10.31	1.09	5.16	0.32	8.12	0.52	6.27	0.47	8.4	0.51	9.75	0.6
72823	NM_001081050	Pard3b	par-3 family cell polarity regulator beta	0.16	0.02	0.13	0.03	0.13	0.01	0.11	0.02	0.09	0.02	0.11	0.02
72821	NM_001014761	Scn2b	sodium channel, voltage-gated, type II, beta	0.02	0.01	0.02	0.01	0.02	0.01	0.02	0.01	0.01	0.01	0.02	0.02
72826	NM_176836	Fam76b	family with sequence similarity 76, member B	3.68	0.84	2.5	0.81	3.5	0.74	4.66	0.65	3.41	0.65	3.45	0.5
72825	NM_028369	Mon1a	MON1 homolog A (yeast)	4.95	0.59	3.97	0.71	5.5	0.27	5.11	0.38	3.55	0.33	4.41	0.24
11308	NM_001077193,NM_001077192,NM_001077190,NM_145994,NM_007380	Abi1	abl-interactor 1	25.41	3.8	23.43	3.74	24.26	3.75	29.32	1.92	36.82	0.95	36.23	3.18
11302	NM_001198785,NM_001198787,NM_007377	Aatk	apoptosis-associated tyrosine kinase	6.83	0.74	4.69	0.43	6.17	0.63	5.35	0.4	3.48	0.45	3.86	0.59
11303	NM_013454	Abca1	ATP-binding cassette, sub-family A (ABC1), member 1	15.99	2.92	21.02	4.66	10.65	2.1	71.46	5.16	90.71	8.29	70.57	10
11305	NM_007379	Abca2	ATP-binding cassette, sub-family A (ABC1), member 2	4.71	0.4	3.31	0.55	4.24	0.49	3.95	0.58	1.97	0.12	2.32	0.36
11306	NM_009592	Abcb7	ATP-binding cassette, sub-family B (MDR/TAP), member 7	2.76	0.98	1.73	0.76	2.68	0.8	3.11	0.54	2.24	0.55	2.51	0.54
11307	NM_009593	Abcg1	ATP-binding cassette, sub-family G (WHITE), member 1	12.94	1.28	14.09	0.9	15.81	1.18	30.62	1.89	15.83	0.94	16.02	0.99
319545	NR_028421	D430020J02Rik	RIKEN cDNA D430020J02 gene	0.65	0.11	0.21	0.03	0.46	0.11	0.48	0.03	0.36	0.07	0.38	0.12
15216	NM_010424	Hfe	hemochromatosis	30.12	3.24	16.46	2.41	24.28	2.41	67.9	4.15	32.92	3.31	40.11	3.28
627962	NR_102685	Gm6815	predicted gene 6815	0.02	0.01	0.03	0.01	0.04	0.01	0.03	0.01	0.03	0.02	0.01	0.01
241296	NM_177725	Lrrc8a	leucine rich repeat containing 8A	6.05	0.42	9.68	0.97	6.79	0.77	7.34	0.64	7.87	0.53	6.7	0.54
15211	NM_010421	Hexa	hexosaminidase A	592.34	49.61	523.82	64.05	574.31	52.8	486.97	28.06	445.03	33.21	476.02	24.83
231769	NM_172276	Sfswap	splicing factor, suppressor of white-apricot homolog (Drosophila)	5.59	0.42	6.76	0.59	5.79	0.39	5.44	0.21	6.08	0.44	6.13	0.43
449521	NM_001033496	Zfp213	zinc finger protein 213	1.13	0.17	0.65	0.11	1.07	0.29	2.11	0.07	1.56	0.11	1.48	0.25
16549	NM_010613	Khsrp	KH-type splicing regulatory protein	10.03	0.95	11.27	2.25	9.96	0.8	8.98	1.36	8.54	0.53	7.66	0.67
16548	NM_008439	Khk	ketohexokinase	4.77	0.27	3.33	0.39	4.59	0.72	5.66	0.57	3.75	0.5	3.92	0.83
16543	NM_175088	Mdfic	MyoD family inhibitor domain containing	23.48	2.46	32.58	6.49	24.14	2.26	23.03	1.47	29.15	1.96	27.79	2.09
16542	NM_010612	Kdr	kinase insert domain protein receptor	3.86	0.57	9.2	1.68	6.25	0.47	0.78	0.1	1.36	0.08	1.22	0.13
16541	NM_008437	Napsa	napsin A aspartic peptidase	27.29	2.21	23.79	1.78	28.31	1.84	17.8	1.97	13.65	2.38	12.33	2.33
12659	NM_007696	Ovgp1	oviductal glycoprotein 1	0.11	0.03	0.25	0.08	0.16	0.04	0.16	0.03	0.15	0.05	0.15	0.08
12651	NM_007692,NR_037154,NR_037153	Chkb	choline kinase beta	15.97	1.52	17.53	0.94	17.58	2.17	16.62	0.46	14.07	1.29	13.66	0.97
12655	NM_009892	Chil3	chitinase-like 3	0.01	0.02	0.03	0.02	0.01	0.02	17.77	1.47	10.25	1.48	19.64	1.54
12654	NM_007695	Chil1	chitinase-like 1	0.05	0.04	0.01	0.02	0.01	0.01	1.09	0.22	2.1	0.4	1.89	0.24
69482	NM_027091,NM_001190179	Nup35	nucleoporin 35	5.03	0.36	4.01	0.35	4.91	0.35	2.69	0.13	1.75	0.15	2.49	0.24
224440	NM_145482	Setd4	SET domain containing 4	1.02	0.28	0.82	0.26	1.09	0.16	0.96	0.1	0.54	0.1	0.58	0.14
69487	NM_027093	Ndufaf5	NADH dehydrogenase (ubiquinone) complex I, assembly factor 5	1.95	0.22	1.34	0.19	2	0.18	1.3	0.09	0.94	0.19	1.15	0.13
16891	NM_010720	Lipg	lipase, endothelial	0.07	0.02	0.05	0.03	0.06	0.03	0.04	0.01	0.06	0.05	0.04	0.03
16890	NM_001039507,NM_010719	Lipe	lipase, hormone sensitive	5.35	0.38	3.78	0.28	4.77	0.52	7.43	0.33	3.47	0.32	3.88	0.58
16897	NM_001159404,NM_001159405,NM_008502	Llgl1	lethal giant larvae homolog 1 (Drosophila)	4.51	0.36	4.05	0.45	5.13	0.6	4.36	0.43	3	0.14	3.71	0.39
16898	NM_008503	Rps2	ribosomal protein S2	608.1	63.15	583.24	78.05	620.39	68.6	445.16	32.5	447.47	35.14	463.05	45.42
545812	NM_001024932	Pilrb2	paired immunoglobin-like type 2 receptor beta 2	1.35	0.14	0.95	0.28	1.09	0.2	1.78	0.41	1.34	0.25	1.6	0.5
100039707	NM_001128601	Gm2382	predicted gene 2382	29.46	1.65	26.98	1.86	31.88	1.79	22.59	1.57	21.18	1.81	20.12	0.8
54483	NM_001161791,NM_001161790,NM_019453	Mefv	Mediterranean fever	0.81	0.09	1.71	0.19	0.75	0.12	2.57	0.39	11	1.25	8.01	1.33
54484	NM_018810	Mkrn1	makorin, ring finger protein, 1	23.33	1.29	23.55	1.69	23.5	1.37	27	1.14	24.81	1.79	23.39	0.79
54485	NM_019454	Dll4	delta-like 4 (Drosophila)	0.02	0.01	0.04	0.03	0.04	0.03	0.04	0.02	0.05	0.03	0.05	0.02
54486	NM_019455	Hpgds	hematopoietic prostaglandin D synthase	22.46	6.96	18.72	9.07	22.61	7.4	24.48	4.25	31.61	8.97	30.33	8.43
13211	NM_007842	Dhx9	DEAH (Asp-Glu-Ala-His) box polypeptide 9	9.67	2.17	10.24	3.22	10.62	2.85	8.65	1.14	8.64	1.31	9.75	2.74
18377	NM_019409	Omg	oligodendrocyte myelin glycoprotein	0.25	0.08	0.24	0.11	0.22	0.05	0.39	0.08	0.23	0.13	0.25	0.11
14453	NM_008087	Gas2	growth arrest specific 2	0.47	0.1	0.25	0.08	0.34	0.1	0.72	0.12	0.41	0.13	0.63	0.11
14979	NM_013543	H2-Ke6	H2-K region expressed gene 6	19.12	1.97	15.74	2.26	18.95	2.68	20.54	1.75	17.1	1.47	17.84	2.41
210808	NM_172488	Lacc1	laccase (multicopper oxidoreductase) domain containing 1	3.04	0.46	3.49	0.27	2.88	0.16	22.27	1.15	30.64	2.35	29.87	2.48
14976	NM_010385,NM_001185182	H2-Ke2	H2-K region expressed gene 2	32.27	1.87	27.13	5.2	32.61	3.77	28.29	3.16	25.17	2.19	26.82	1.76
14977	NM_008202,NM_001077709	Slc39a7	solute carrier family 39 (zinc transporter), member 7	36.46	2.82	65.9	8.59	44.18	5.52	30.03	1.21	54.05	5.05	42.86	4.29
14972	NM_001001892	H2-K1	histocompatibility 2, K1, K region	165.62	21.8	173.35	33.68	165.27	13.35	549.66	22.43	681.52	49.12	675.07	109.21
20014	NM_019642	Rpn2	ribophorin II	84.96	7.13	80.34	6.08	81.6	9.55	55.8	2.82	48.18	2.96	51.7	3.45
20016	NM_009085	Polr1c	polymerase (RNA) I polypeptide C	12.04	1.19	11.69	1.64	11.99	0.93	9.28	1.01	8.79	1.23	9.29	0.61
20017	NM_009086	Polr1b	polymerase (RNA) I polypeptide B	2.5	0.2	1.83	0.16	2.33	0.41	2.9	0.21	1.51	0.22	2.16	0.2
20018	NM_009087,NM_181730	Polr1d	polymerase (RNA) I polypeptide D	43.97	4.21	42.01	4.76	45.8	3.04	44.03	3.88	43.07	3.99	44.63	4.96
20019	NM_009088	Polr1a	polymerase (RNA) I polypeptide A	6.81	0.45	6.6	0.41	6.83	0.47	6.49	0.27	4.94	0.27	5.25	0.24
231991	NM_172728	Creb5	cAMP responsive element binding protein 5	1.74	0.31	3.93	1.17	1.57	0.43	1.51	0.27	1.71	0.37	1.77	0.42
18378	NM_011010	Omp	olfactory marker protein	0.08	0.03	0.02	0.02	0.09	0.06	0.11	0.05	0.04	0.04	0.05	0.04
664849	NR_003376	Gm7367	predicted pseudogene 7367	26.19	4.92	24.18	5.02	23.39	2.99	14.97	2.19	13.74	2.57	12.48	3.94
243382	NM_175523	Ppm1k	protein phosphatase 1K (PP2C domain containing)	1.39	0.22	0.9	0.17	1.29	0.24	3.57	0.19	1.87	0.08	2.14	0.15
216150	NM_177613	Cdc34	cell division cycle 34	22.43	2.77	21.29	3.32	24.2	2.36	18.35	1.34	18.99	1.65	23.09	1.51
216152	NM_181681,NR_033210,NM_001170935	BC005764	cDNA sequence BC005764	0.94	0.12	0.94	0.16	1.04	0.2	0.84	0.07	0.76	0.1	0.75	0.17
216154	NM_001163276,NM_198107	Med16	mediator complex subunit 16	5.12	0.27	4.62	0.58	4.53	0.62	5.68	0.51	4.05	0.51	4.06	0.24
216157	NM_001003949	Tmem259	transmembrane protein 259	21.46	3.3	24.13	3	24.94	3.34	23.3	1.59	24.25	1.98	24.89	1.99
497652	NM_001012638	Acd	adrenocortical dysplasia	6.67	0.66	7.03	1.02	7.94	0.9	5.46	0.59	4.95	0.77	5.36	0.6
545389	NM_001099637	Cep170	centrosomal protein 170	4.72	1.72	3.95	1.9	4.16	1.44	6.43	1.27	4.46	1.16	4.66	0.85
545384	NM_001024721	BC094916	cDNA sequence BC094916	0.51	0.14	0.17	0.13	0.34	0.25	0.62	0.17	0.27	0.07	0.43	0.14
68040	NM_024215	Zfp593	zinc finger protein 593	2.12	0.35	1.43	0.17	1.67	0.22	1.68	0.22	1.47	0.28	1.51	0.26
545030	NM_001146022	Wdfy4	WD repeat and FYVE domain containing 4	18.49	1.17	14.63	1.77	15.82	1.65	11.74	0.8	6.84	0.19	8.47	0.77
380840	NM_201358	Lyrm4	LYR motif containing 4	4.73	0.47	4.91	0.74	4.71	0.44	5.56	0.46	5.46	0.22	5.02	1.04
212276	NM_001035231	Zfp748	zinc finger protein 748	1.67	0.68	0.84	0.45	1.46	0.52	2.19	0.46	1.59	0.48	1.62	0.45
66471	NM_001253758,NM_001253757,NM_023210	Anp32e	acidic (leucine-rich) nuclear phosphoprotein 32 family, member E	3.34	0.71	2.93	0.68	3.03	0.33	2.41	0.18	1.97	0.22	2.18	0.2
66475	NM_024175	Rps23	ribosomal protein S23	1367.07	133.63	1296.96	154.36	1355.55	103.31	1030.48	70.45	982.3	86.58	973.97	61.87
66477	NM_023211	Usmg5	upregulated during skeletal muscle growth 5	126.09	10.91	127.16	13.38	135.02	15.53	99.34	10.31	109.42	14.2	110.17	14.46
26412	NR_117093,NM_009006,NM_001291787	Map4k2	mitogen-activated protein kinase kinase kinase kinase 2 isoform 2	2.63	0.22	2.43	0.27	3.11	0.42	2.19	0.16	1.71	0.11	2.05	0.22
26413	NM_011949,NM_001038663	Mapk1	mitogen-activated protein kinase 1	21.66	0.92	20.02	1.17	20.85	0.36	20.6	0.99	18.43	0.58	18.64	0.72
26410	NM_007746	Map3k8	mitogen-activated protein kinase kinase kinase 8	7.44	0.35	6.98	0.46	6.96	0.44	11.69	0.5	17.16	1.22	11.73	0.64
26411	NM_008279	Map4k1	mitogen-activated protein kinase kinase kinase kinase 1	8.79	0.62	6.78	0.81	9.07	0.46	1.51	0.19	1.18	0.19	1.13	0.1
26416	NM_001168513,NM_011951,NM_001168508,NM_001168514	Mapk14	mitogen-activated protein kinase 14	15.25	0.92	7.42	1.06	11.32	1.22	18.74	1.34	8.29	0.65	7.5	0.61
26417	NM_011952	Mapk3	mitogen-activated protein kinase 3	43.53	2.73	41.6	6.35	45.86	2.2	32.1	3.19	22.66	2.11	26.12	1.91
26415	NM_011950	Mapk13	mitogen-activated protein kinase 13	0.06	0.02	0.01	0.01	0.07	0.03	0.04	0.03	0.09	0.04	0.06	0.07
26419	NM_016700	Mapk8	mitogen-activated protein kinase 8	1.57	0.23	1.64	0.29	1.5	0.26	1.64	0.09	1.94	0.18	1.58	0.15
235504	NM_172773,NM_001276452	Slc17a5	solute carrier family 17 (anion/sugar transporter), member 5	18.35	1.24	19.37	1.57	18.8	1.54	15.28	0.53	11.88	1.38	12.42	1.38
381650	NR_028429	Thap6	THAP domain containing 6	0.63	0.08	0.93	0.19	0.47	0.12	0.74	0.12	0.84	0.09	0.75	0.21
56190	NM_019547	Rbm38	RNA binding motif protein 38	1.46	0.2	1.72	0.24	2.06	0.26	1.54	0.27	2.18	0.28	1.9	0.24
56193	NM_019549	Plek	pleckstrin	156.59	31.49	114.23	30.28	127.85	34	53.92	6.25	214.51	18.01	188.42	16.85
56194	NM_018785	Prpf40a	PRP40 pre-mRNA processing factor 40 homolog A (yeast)	8.73	2.85	7.81	2.29	8.94	2.33	9.23	1.62	9.59	1.24	10.25	1.02
56195	NM_019550	Ptbp2	polypyrimidine tract binding protein 2	1.58	0.51	1.46	0.58	1.46	0.42	1.83	0.25	1.94	0.37	2	0.39
56196	NM_019551	Tdp2	tyrosyl-DNA phosphodiesterase 2	3.83	0.24	2.67	0.39	3.3	0.23	4.54	0.19	2.88	0.19	3.03	0.24
100017	NM_145554	Ldlrap1	low density lipoprotein receptor adaptor protein 1	21.7	1.52	22.12	1.77	26.15	2.6	17.55	1.13	13.68	0.46	20.9	1.36
110074	NM_023595,NM_001159646	Dut	deoxyuridine triphosphatase	3.7	0.48	1.89	0.29	2.57	0.4	2.04	0.24	0.66	0.09	0.82	0.17
110078	NM_153781	Pygb	brain glycogen phosphorylase	21.5	2.19	11.02	1.32	19.15	1.25	24.22	1.03	9.77	0.85	14.12	0.29
665005	NR_033529	Gm7444	predicted gene 7444	0.03	0.03	0.01	0.01	0.01	0.01	0.03	0.01	0.02	0.01	0.01	0.01
104303	NM_025859	Arl1	ADP-ribosylation factor-like 1	41.3	1.75	42.38	1.83	42.57	2.04	40.7	1.43	42.04	2.48	45.61	3.75
665001	NM_001177480,NM_001099308	Gm14391	predicted gene 14391	1.41	0.34	1.42	0.25	1.73	0.25	1.78	0.29	1.4	0.25	1.94	0.25
104307	NR_004432	Rnu12	RNA U12, small nuclear	448.51	68.97	492.16	134.25	517.02	71.47	549.18	255.26	893.86	311.92	887.21	234.18
625424	NM_001039228	Gm6583	predicted gene 6583	0.2	0.01	0.14	0.03	0.13	0.03	0.23	0.05	0.15	0.09	0.16	0.06
100041677	NM_001127189	Gm13157	predicted gene 13157	2.1	0.74	1.36	0.64	2.02	0.72	4.94	1.16	3.45	0.89	2.99	0.54
100039062	NR_045113	Gm2027	predicted gene 2027	0.04	0.01	0.05	0.01	0.03	0.02	0.04	0.03	0.02	0.01	0.02	0.02
100039060	NM_001177543	0610010B08Rik	RIKEN cDNA 0610010B08 gene	0.67	0.28	0.38	0.17	0.62	0.29	1.02	0.21	0.56	0.18	0.66	0.24
210126	NM_178665,NM_001145952,NM_001145954	Lpp	LIM domain containing preferred translocation partner in lipoma	1.33	0.48	0.96	0.39	1.13	0.4	1.84	0.38	1.33	0.29	1.27	0.22
380686	NM_029861	Cnrip1	cannabinoid receptor interacting protein 1	16.83	1.93	15.13	1.41	15.69	0.92	4.77	0.45	6.22	0.5	5.33	0.78
269536	NM_172304	Tex10	testis expressed gene 10	5.24	0.52	7.78	0.39	6.06	0.26	4.83	0.38	6.01	0.42	5.8	0.51
227331	NM_146112,NM_001110212	Gigyf2	GRB10 interacting GYF protein 2	3.18	0.5	3.2	0.6	3.08	0.7	3.38	0.28	3.2	0.23	3.06	0.41
227333	NM_177646	Dgkd	diacylglycerol kinase, delta	30.83	2.16	30.52	3.08	25.74	2.16	15.5	0.74	13.6	0.96	14.66	0.78
102075	NM_001081333	Plekhg4	pleckstrin homology domain containing, family G (with RhoGef domain) member 4	0.06	0.02	0.08	0.02	0.05	0.03	0.01	0.01	0.02	0.01	0.01	0.01
24070	NM_011900,NM_001301710,NM_001301711,NR_125917	Mpdu1	mannose-P-dolichol utilization defect 1 protein isoform 3	34.51	3.13	33.57	5.6	37.6	2.45	26.42	1.7	23.22	1.71	26.29	2.44
24071	NM_025292	Synj2bp	synaptojanin 2 binding protein	2.29	0.43	1.85	0.42	2.28	0.37	2.34	0.3	1.99	0.11	2.31	0.25
24074	NM_175770	Taf7	TAF7 RNA polymerase II, TATA box binding protein (TBP)-associated factor	2.3	0.31	4.4	0.9	2.62	0.59	2.68	0.28	5.05	0.49	4.28	0.27
24075	NM_020024	Taf10	TAF10 RNA polymerase II, TATA box binding protein (TBP)-associated factor	60.12	7.17	54.6	11.07	59.79	5	41.66	3.02	39.58	3.93	43.7	6.99
20977	NM_009305	Syp	synaptophysin	0.53	0.08	0.33	0.09	0.46	0.04	0.42	0.07	0.36	0.11	0.41	0.06
68188	NM_026605	Sympk	symplekin	19.85	1.6	23.73	1.96	18.79	1.49	13.99	0.79	16.76	0.84	13.23	0.88
20974	NM_011522	Syngr3	synaptogyrin 3	0.04	0.02	0.03	0.03	0.06	0.03	0.08	0.01	0.07	0.07	0.11	0.04
20973	NM_009304	Syngr2	synaptogyrin 2	46.84	3.35	40.62	3.42	47.41	4.97	45.19	3.35	41.22	3.48	41.49	4.42
20972	NM_009303,NM_207708	Syngr1	synaptogyrin 1	169.6	14.92	158.09	17.27	176.15	11.04	114.79	9	104.72	10.04	108.45	7.76
20971	NM_011521	Sdc4	syndecan 4	54.65	3.82	75.79	7.41	52.41	6.41	49.92	3.13	168.64	17.11	140.38	8.16
20970	NM_011520	Sdc3	syndecan 3	77.38	5.39	62.95	7.89	77.23	6.09	67.4	9.4	39.8	1.76	56.06	5.57
68183	NM_026602	Bcas2	breast carcinoma amplified sequence 2	15.79	1.06	18.6	1.15	16.48	1.07	12.86	0.84	12.84	1.22	12.35	0.98
68180	NR_003946,NM_026601	Hyi	hydroxypyruvate isomerase homolog (E. coli)	29.08	3.35	23.79	4.28	26.96	2.15	18.55	1.04	10.9	1.32	10.45	0.97
68187	NM_026604	Fam135a	family with sequence similarity 135, member A	0.91	0.26	0.73	0.24	0.94	0.31	0.51	0.06	0.44	0.06	0.45	0.07
68184	NM_026603	Denr	density-regulated protein	4.47	0.54	4.85	0.43	4.45	0.24	3.69	0.44	5.12	0.48	4.84	0.71
68185	NM_183270	Coa4	cytochrome c oxidase assembly factor 4	12.7	1.07	10.55	1.13	11.74	1.17	8.76	0.63	5.13	0.91	5.74	0.74
71854	NM_027960	Dpep3	dipeptidase 3	1.05	0.18	1.35	0.15	0.88	0.17	0.57	0.1	1.07	0.17	0.69	0.2
71853	NM_027959	Pdia6	protein disulfide isomerase associated 6	77.66	5.35	102.87	9.63	74.86	3.79	35.97	2.2	53.14	4.15	34.1	3.86
68232	NR_027915	1700120K04Rik	RIKEN cDNA 1700120K04 gene	0.38	0.16	0.48	0.19	0.4	0.12	0.64	0.2	0.29	0.22	0.42	0.16
68235	NM_001289741,NM_001289740	Mturn	maturin isoform b	2.99	0.19	1.2	0.14	1.78	0.17	2.23	0.11	1.27	0.13	1.41	0.19
106795	NM_025674,NM_001163764,NM_001163763	Tcf19	transcription factor 19	6.53	0.47	4	0.43	6.11	0.9	0.78	0.24	0.5	0.11	0.54	0.16
268373	NM_008907	Ppia	peptidylprolyl isomerase A	1516.47	135.65	1400.4	161.92	1568.03	93.04	989.12	68.39	936.82	72.06	1025.75	83.38
330723	NM_001081187	Htra4	HtrA serine peptidase 4	0.59	0.12	2.1	0.37	0.73	0.14	0.55	0.09	3.97	0.6	2.09	0.28
434310	NR_033588	AY512931	cDNA sequence AY512931	0.73	0.16	1.18	0.16	0.89	0.11	0.01	0.01	0.03	0.01	0.02	0.01
103677	NM_001002764	Smg6	Smg-6 homolog, nonsense mediated mRNA decay factor (C. elegans)	3.64	0.26	3.85	0.31	3.44	0.22	3.95	0.19	3.23	0.22	2.9	0.27
67460	NM_026172	Decr1	2,4-dienoyl CoA reductase 1, mitochondrial	6.17	0.38	4.29	0.47	5.75	0.68	6.67	0.42	4.11	0.52	4.78	0.64
67463	NM_026173	Poc5	POC5 centriolar protein homolog (Chlamydomonas)	3.61	0.08	3.02	0.15	3.4	0.13	3.14	0.18	1.92	0.19	2.03	0.33
67464	NM_026174	Entpd4	ectonucleoside triphosphate diphosphohydrolase 4	6.06	0.43	5.71	0.44	6.16	0.66	5.77	0.12	4.71	0.38	4.95	0.33
67465	NM_026175	Sf3a1	splicing factor 3a, subunit 1	6.87	0.56	6.51	0.52	6.55	0.55	5.34	0.19	4.24	0.36	4.25	0.27
67466	NM_026176	Pdcl	phosducin-like	8.11	1.26	6.81	1.06	8.29	1.83	9.61	0.68	8.43	0.67	9.59	0.97
67467	NM_026177	Gpalpp1	GPALPP motifs containing 1	8.53	0.87	8.3	0.74	8.08	0.54	8.84	0.54	9.45	0.6	10.25	0.36
67468	NM_026178	Mmd	monocyte to macrophage differentiation-associated	4.88	0.38	3.26	0.45	4.98	0.49	4.29	0.47	4.76	0.45	4.87	0.3
67469	NM_026179	Abhd5	abhydrolase domain containing 5	16.29	0.72	21.27	0.98	18.86	0.67	9.95	0.69	14.2	1.19	13.81	0.61
66730	NR_033782	4921531C22Rik	RIKEN cDNA 4921531C22 gene	1.17	0.22	0.77	0.1	1.07	0.11	1.54	0.13	0.79	0.11	0.93	0.1
66734	NR_046364,NM_025735	Map1lc3a	microtubule-associated protein 1 light chain 3 alpha	11.93	1.77	9.6	1.38	11.54	1.17	14.45	1.45	11.73	1.36	11.59	1.41
76857	NM_001165997,NM_029773,NM_001165998	Spopl	speckle-type POZ protein-like	3.2	0.45	3	0.47	3.35	0.44	4.31	0.47	3.72	0.55	3.92	0.41
72774	NM_028347	Neil1	nei endonuclease VIII-like 1 (E. coli)	2.42	0.35	1.4	0.47	1.95	0.27	2.15	0.34	0.92	0.25	1.32	0.32
72775	NM_001163820,NR_028297,NR_028296,NM_001163819	Fance	Fanconi anemia, complementation group E	8.2	1.03	4.87	0.34	7.94	0.63	7.36	0.62	3.35	0.61	4	0.16
72772	NM_177323	Rint1	RAD50 interactor 1	1.79	0.15	1.65	0.19	1.89	0.13	1.7	0.1	1.1	0.19	1.1	0.08
76850	NM_153177	Ago4	argonaute RISC catalytic subunit 4	3.92	0.42	2.39	0.46	2.97	0.21	4.26	0.35	1.8	0.16	1.95	0.37
105855	NM_153505	Nckap1l	NCK associated protein 1 like	179.09	6.49	171.4	6.7	172	8.58	144.7	5.76	134.65	6.38	128.78	3.01
109168	NM_001163505,NM_146091	Atl3	atlastin GTPase 3	8.91	1.7	8.53	2.05	7.7	1.37	9.48	0.64	7.48	0.57	8.07	1.36
109161	NM_180600	Ube2q2	ubiquitin-conjugating enzyme E2Q (putative) 2	7.68	1.41	6.47	1.87	7.15	1.82	10.55	1.43	14.71	2.31	13.62	2.09
240725	NM_001198566,NM_001198565,NM_172294	Sulf1	sulfatase 1	0.17	0.03	0.13	0.03	0.19	0.06	0.02	0.01	0.02	0.01	0.01	0
240726	NM_172841	Slco5a1	solute carrier organic anion transporter family, member 5A1	0.01	0	0.01	0.01	0.01	0.01	0.02	0.01	0.01	0.01	0.01	0
22041	NM_133977	Trf	transferrin	183.05	15.18	136.64	13.92	151.76	16.02	287.39	16.01	196.79	16.87	187.99	11.73
22040	NM_001012236,NM_011637	Trex1	three prime repair exonuclease 1	92.91	7.59	66.88	11.25	89.96	9.01	104.47	7.57	87.5	10.84	123.79	36.79
57810	NM_021339	Cdon	cell adhesion molecule-related/down-regulated by oncogenes	0.08	0.02	0.03	0.01	0.04	0.02	0.03	0.01	0.02	0.01	0.03	0.01
77721	NM_029963	Mrps5	mitochondrial ribosomal protein S5	10.2	0.95	7.97	1.67	10.16	0.34	7.26	0.74	4.78	0.52	5.9	0.57
67298	NM_026081,NM_001005385,NM_001004359	Gprasp1	G protein-coupled receptor associated sorting protein 1	1.05	0.15	0.91	0.18	0.94	0.15	1.23	0.12	0.83	0.05	0.96	0.11
75764	NR_033446,NM_029420	Slx1b	SLX1 structure-specific endonuclease subunit homolog B (S. cerevisiae)	2.08	0.2	1.62	0.2	2.4	0.39	2.76	0.19	1.3	0.07	1.53	0.16
75766	NM_001289512,NM_001289513,NM_001289506,NM_029422,NM_001289508	Dcstamp	dendritic cell-specific transmembrane protein isoform 2	3.04	0.46	2.61	0.34	2.91	0.27	3.76	0.41	3.05	0.67	3.84	0.68
75767	NM_001080813,NM_029423	Rab11fip1	RAB11 family interacting protein 1 (class I)	1.43	0.14	4.42	0.57	1.34	0.14	1.56	0.04	12.48	0.76	6.58	0.21
75763	NM_198005,NM_001165980,NM_001165981,NM_001165982	Dcaf17	DDB1 and CUL4 associated factor 17	2.87	0.39	2.05	0.13	2.68	0.22	3.71	0.28	1.83	0.15	2.24	0.1
320054	NR_024328	9230116N13Rik	RIKEN cDNA 9230116N13 gene	0.49	0.06	0.45	0.15	0.41	0.06	0.7	0.12	0.37	0.1	0.36	0.12
791299	NR_028592,NR_028593	Gm10069	predicted gene 10069	0.06	0.03	0.05	0.03	0.07	0.03	0.06	0.03	0.02	0.02	0.05	0.03
791294	NR_045618	Gm9958	predicted gene 9958	0.54	0.13	0.22	0.07	0.39	0.05	0.73	0.13	0.32	0.07	0.48	0.08
237211	NM_175027,NM_001146081	Fancb	Fanconi anemia, complementation group B	0.38	0.07	0.14	0.05	0.29	0.1	0.24	0.06	0.13	0.04	0.1	0.04
246198	NM_139311	Mllt6	myeloid/lymphoid or mixed-lineage leukemia (trithorax homolog, Drosophila); translocated to, 6	10.79	0.69	19.3	1.19	13.3	1.64	12.65	0.3	28.41	1.58	23.09	1.92
232196	NM_001243741,NM_001243742,NM_146170	C87436	expressed sequence C87436	5.68	0.31	5.59	0.56	6.57	0.32	6.79	0.08	3.68	0.3	4.04	0.45
246196	NM_172575,NM_178845	Zfp277	zinc finger protein 277	8.54	0.74	8.02	0.26	7.52	0.48	10.54	0.39	8.42	0.58	7.99	0.42
76448	NM_175242,NM_001146710,NM_001146711	Ppp1r18	protein phosphatase 1, regulatory subunit 18	30.51	2.84	17.23	1.33	26.7	2.33	27.49	1.93	18.07	1.27	20.4	1.79
15531	NM_008306	Ndst1	N-deacetylase/N-sulfotransferase (heparan glucosaminyl) 1	7.45	0.47	6.48	1.13	7.71	0.82	8.54	0.85	5.43	0.53	5.98	0.72
15530	NM_008305	Hspg2	perlecan (heparan sulfate proteoglycan 2)	0.78	0.11	0.74	0.25	0.62	0.16	0.16	0.03	0.12	0.02	0.15	0.03
76441	NM_001008231	Daam2	dishevelled associated activator of morphogenesis 2	0.35	0.05	0.55	0.1	0.38	0.06	0.4	0.05	0.59	0.07	0.5	0.09
319636	NM_176966,NM_001195284	Fsd1l	fibronectin type III and SPRY domain containing 1-like	0.37	0.12	0.19	0.09	0.21	0.1	0.22	0.04	0.23	0.07	0.21	0.06
319638	NM_176968	Nt5dc1	5'-nucleotidase domain containing 1	3.08	0.47	2.14	0.45	2.86	0.62	3.71	0.3	2.43	0.27	3.05	0.4
212073	NM_172500,NM_001042699	Syne3	spectrin repeat containing, nuclear envelope family member 3	3.98	0.29	2.69	0.62	3.11	0.28	3.51	0.32	2.9	0.15	3.13	0.3
319188	NM_001290466,NM_178202	Hist1h2bp	histone H2B type 1-P isoform 2	24.28	5.26	20.47	3.17	28.23	3.5	7.07	0.81	3.22	0.62	4.05	0.16
319189	NM_175666	Hist2h2bb	histone cluster 2, H2bb	249.59	34.06	147.95	19.16	254.43	15.38	82.5	5.73	16.21	1.41	26.17	2.46
319184	NM_175665	Hist1h2bk	histone cluster 1, H2bk	72.67	11.32	49.48	16.17	78.37	13.38	18.83	1.27	10.42	4.83	13.3	1.28
319185	NM_178199	Hist1h2bl	histone cluster 1, H2bl	62.95	14.15	46.09	13.47	70.97	14.54	12.18	0.96	5.65	0.79	7.46	1.37
319186	NM_178200	Hist1h2bm	histone cluster 1, H2bm	45.82	8.33	29.34	6.92	48.82	7.16	12.64	0.87	4.45	0.8	8.11	1.05
319187	NM_178201	Hist1h2bn	histone cluster 1, H2bn	99.64	19.11	78.86	19.88	115.15	20.79	50.65	4.49	22.94	3.11	33.54	5.9
319180	NM_178195	Hist1h2bf	histone cluster 1, H2bf	33.57	5.73	22.69	4.62	33.56	6.19	14.56	1.74	5.29	0.47	6.93	1.37
319181	NM_178196	Hist1h2bg	histone cluster 1, H2bg	83.04	18.8	62.53	11.96	85.98	15.74	57.92	4.92	22.38	1.45	28.71	2.13
319182	NM_178197	Hist1h2bh	histone cluster 1, H2bh	38.64	4.9	25.51	4.05	45.72	5.41	11.29	0.43	4.41	0.84	7.73	1.75
319183	NM_178198	Hist1h2bj	histone cluster 1, H2bj	46.61	8.1	35.04	8.19	54.96	9.16	21.63	1.45	10.64	2.17	13.87	0.39
620016	NR_033611	Gm12669	predicted gene 12669	40.26	2.54	33.19	2.49	40.66	2.08	29.97	2.51	24.72	3.6	29.79	3.59
320872	NR_040622	Arhgap15os	Rho GTPase activating protein 15, opposite strand	0.03	0.01	0.01	0.01	0.04	0.03	0.1	0.05	0.01	0.01	0.04	0.02
320878	NM_177282,NM_001193305	Mical2	microtubule associated monooxygenase, calponin and LIM domain containing 2	3.08	0.26	3.76	1.03	2.86	0.38	1.43	0.19	1.79	0.19	1.62	0.3
230603	NM_001145948,NM_153392	Ttc39a	tetratricopeptide repeat domain 39A	0.54	0.08	0.34	0.06	0.48	0.1	0.21	0.08	0.11	0.05	0.09	0.05
234734	NM_146217	Aars	alanyl-tRNA synthetase	21.03	1.98	55.42	4.22	23.46	1.96	11.2	0.61	19.05	0.82	13.27	1.49
234736	NM_146218	Rfwd3	ring finger and WD repeat domain 3	8.56	0.41	5.77	0.64	6.71	0.23	9.19	0.45	4.27	0.23	4.93	0.26
234730	NR_052009,NM_172283	Fuk	fucokinase	2.97	0.24	1.77	0.33	3.07	0.31	2.27	0.03	0.95	0.2	1.2	0.16
234733	NM_001190786,NM_001190800,NM_172284	Ddx19b	DEAD (Asp-Glu-Ala-Asp) box polypeptide 19b	3.53	0.24	3.74	0.21	3.34	0.19	2.85	0.15	2.8	0.19	3.13	0.24
212090	NM_177601	Tmem60	transmembrane protein 60	8.21	0.66	8.32	1.11	10.24	0.52	8.29	0.85	8.32	0.61	9.7	1.41
239528	NM_153178	Ago2	argonaute RISC catalytic subunit 2	11.43	1.94	22.92	6.76	12.94	1.61	6.82	1.28	12.01	1.68	10.44	2.57
623661	NM_001037918	Lipt1	lipoyltransferase 1	1.03	0.18	0.6	0.23	0.96	0.09	0.88	0.11	0.28	0.16	0.5	0.17
11538	NM_009628	Adnp	activity-dependent neuroprotective protein	6.85	1.49	6.82	2.06	5	0.64	7.76	1.11	5.28	0.73	4.88	1.58
11532	NM_001288578,NM_007410	Adh5	alcohol dehydrogenase class-3 isoform 2	44.52	1.8	43.16	3.77	46.29	3.96	37.36	3.13	31.48	4.03	33.42	2.42
11534	NM_001243041,NM_134079	Adk	adenosine kinase	12.91	0.68	12.26	0.83	13.55	0.64	7.03	0.81	6.42	0.74	6.82	0.23
65112	NM_022995	Pmepa1	prostate transmembrane protein, androgen induced 1	0.39	0.02	0.6	0.13	0.51	0.12	0.07	0.02	0.07	0.01	0.04	0.02
65113	NM_022996	Ndfip1	Nedd4 family interacting protein 1	43.37	2.45	40.15	2.57	43.22	2.56	52.02	3.6	42.55	3.44	46.19	2.27
65111	NM_001164533,NM_022994	Dap3	death associated protein 3	4.14	0.19	3.43	0.3	4.13	0.39	3.09	0.16	2.27	0.21	2.38	0.14
103534	NM_145926	Mgat4b	mannoside acetylglucosaminyltransferase 4, isoenzyme B	17.89	2.08	30.86	5.19	25.17	3.7	17.53	1.32	31.19	3.08	32.05	0.77
65114	NM_022997	Vps35	vacuolar protein sorting 35	31.42	7.68	26.15	7.7	33.55	9.76	32.61	3.63	35.45	3.47	37.66	3.61
100504029	NR_108026	Gm16740	predicted gene, 16740	0.62	0.04	0.62	0.16	0.62	0.18	0.77	0.26	0.45	0.09	0.46	0.23
245386	NM_001289728,NM_001289727,NM_172930	Tmem255a	transmembrane protein 255A isoform 2	0.4	0.18	0.28	0.08	0.31	0.14	0.41	0.13	0.36	0.14	0.29	0.15
69149	NM_001164574,NM_026962	Kbtbd3	kelch repeat and BTB (POZ) domain containing 3	0.78	0.2	0.42	0.12	0.77	0.17	0.91	0.06	0.37	0.07	0.53	0.05
99326	NM_178888	Garnl3	GTPase activating RANGAP domain-like 3	0.26	0.07	0.25	0.05	0.28	0.07	0.28	0.06	0.16	0.05	0.18	0.09
69146	NM_026960	Gsdmd	gasdermin D	40.03	3.56	48.22	4.2	48.14	2.87	37.12	1.14	46.64	3.94	50.71	9.29
67871	NM_026422	Mrrf	mitochondrial ribosome recycling factor	2.85	0.31	2.38	0.16	2.43	0.12	2.4	0.22	1.93	0.29	1.94	0.24
17261	NM_133665	Mef2d	myocyte enhancer factor 2D	7.82	0.44	13.83	3.17	8.71	0.75	7.54	0.92	9.49	0.5	6.86	1.44
17260	NM_001170537,NM_025282	Mef2c	myocyte enhancer factor 2C	8.23	2.62	1.62	0.58	3.52	1.07	7.31	0.84	2.19	0.39	2.13	0.51
17268	NM_001193271,NM_010789	Meis1	Meis homeobox 1	0.35	0.1	0.19	0.06	0.33	0.05	0.64	0.08	0.18	0.07	0.27	0.03
235956	NM_146231	Zfp825	zinc finger protein 825	2.79	0.78	1.89	0.44	2.59	0.69	3.4	0.63	1.61	0.18	1.99	0.41
20104	NM_009096	Rps6	ribosomal protein S6	391.48	50.36	369.62	34.92	390.39	24.41	274.98	15.37	267.09	26.4	273.1	20.28
12370	NM_009812,NM_001080126,NM_001277926	Casp8	caspase 8	16.28	0.93	12.15	0.88	15.52	0.85	23.88	1.36	14.74	1.37	18.5	1
12371	NM_001277932,NM_015733	Casp9	caspase 9	3.1	0.25	2.37	0.64	3.02	0.39	4.79	0.56	2.09	0.13	2.28	0.31
236604	NR_003517	Pisd-ps1	phosphatidylserine decarboxylase, pseudogene 1	77.57	9.71	54.73	3.9	97.04	3	38.07	0.99	18.69	0.93	23.37	1.81
353258	NM_181470	Ltv1	LTV1 homolog (S. cerevisiae)	9.05	0.77	10.55	1.05	9.14	0.65	6.95	0.48	9.14	0.69	8.77	1.09
240064	NM_001293229,NM_177359	Zfp799	zinc finger protein 799 isoform 2	1.18	0.26	0.78	0.25	0.95	0.16	1.27	0.14	0.59	0.08	0.55	0.12
68431	NM_133694	Fbxl15	F-box and leucine-rich repeat protein 15	1.85	0.32	1.99	0.4	1.84	0.37	2.27	0.36	2.5	0.43	2.31	0.44
68436	NM_001287581,NM_026724,NM_001005859	Rpl34	60S ribosomal protein L34	39.96	2.37	37.63	5.48	41.57	8.54	33.33	2.63	32.18	6.37	29.99	7.1
399566	NM_001145900,NM_201646	Btbd6	BTB (POZ) domain containing 6	4.53	0.39	1.82	0.25	3.22	0.5	4	0.2	1.07	0.09	1.49	0.1
11883	NM_009713	Arsa	arylsulfatase A	7.1	0.57	5.97	0.52	7.08	0.72	6.15	0.1	4.98	0.41	5.69	0.28
11881	NM_009712	Arsb	arylsulfatase B	16.13	0.7	14.46	3.75	14.13	1.73	2.97	0.33	1.81	0.19	1.96	0.45
11886	NM_019734	Asah1	N-acylsphingosine amidohydrolase 1	89.9	4.33	78.64	6.91	91.73	13.16	168.06	12.51	139.56	5.74	154.53	11.39
80905	NM_030715	Polh	polymerase (DNA directed), eta (RAD 30 related)	6.28	0.47	3.67	0.29	5.79	0.48	4.03	0.3	2.18	0.22	2.96	0.24
20195	NM_016740	S100a11	S100 calcium binding protein A11 (calgizzarin)	19.19	2.67	15.82	2.05	22.39	3.21	15.97	1.15	10.75	0.91	12.55	1.55
20194	NM_009112	S100a10	S100 calcium binding protein A10 (calpactin)	225.48	26.74	165.39	13.16	231.06	19.39	154.76	12.12	133.99	11.2	156.06	12.26
20196	NM_009113	S100a13	S100 calcium binding protein A13	44.78	7	26.2	3.43	42.67	3.81	33.92	2.61	22.32	2.16	27.86	2.68
20190	NM_009109	Ryr1	ryanodine receptor 1, skeletal muscle	0.12	0.02	0.11	0.02	0.1	0.02	0.02	0	0.03	0.01	0.03	0.01
20193	NM_011309	S100a1	S100 calcium binding protein A1	123.25	16.05	147.54	22.14	142.55	7	94.25	6.55	101.88	9.07	110.58	13.06
20198	NM_011311	S100a4	S100 calcium binding protein A4	1208.25	125.05	876.49	114.5	1176.35	100.15	632.87	46.73	487.72	47.74	559.21	42.63
13026	NM_001163159,NM_001163160,NM_009981	Pcyt1a	phosphate cytidylyltransferase 1, choline, alpha isoform	37.37	2.44	62.69	6.2	46.91	1.5	34.61	1.9	53.51	2.86	51.02	3.69
13025	NM_007797,NM_001145801	Ctla2b	cytotoxic T lymphocyte-associated protein 2 beta	32.03	2.84	22.3	2.43	29.62	1.99	29.74	1.79	18.77	2.49	19.09	0.55
13024	NM_007796,NM_001145799	Ctla2a	cytotoxic T lymphocyte-associated protein 2 alpha	4.94	0.59	3.5	0.25	4.22	0.44	4.93	0.42	4.05	0.29	4.48	0.49
54141	NM_017407	Spag5	sperm associated antigen 5	1.86	0.2	1.3	0.1	1.98	0.29	0.32	0.04	0.2	0.03	0.26	0.09
20222	NM_013651	Sf3a2	splicing factor 3a, subunit 2	4.6	0.47	5.95	1.47	4.63	0.42	4.67	0.89	4.53	0.61	4.69	0.61
20220	NM_009119	Sap18	Sin3-associated polypeptide 18	4.57	0.15	4.12	0.29	4.1	0.36	4.53	0.24	3.88	0.4	3.98	0.09
20227	NM_016882	Sart1	squamous cell carcinoma antigen recognized by T cells 1	6.21	0.39	6.29	0.5	6.32	0.65	6.35	0.4	5.63	0.43	5.65	0.38
20226	NM_001204979,NM_011319	Sars	seryl-aminoacyl-tRNA synthetase	28.26	2.59	54.66	6.17	33.97	3.03	15.69	1.05	18.04	1.33	17.4	1.07
20224	NM_009120	Sar1a	SAR1 gene homolog A (S. cerevisiae)	34.22	1.71	39.1	2.13	38.59	2.14	33.7	1.61	43.97	2.67	43.55	3.02
20229	NM_001291865,NM_009121	Sat1	diamine acetyltransferase 1 isoform 2	204.56	14.59	273.12	15.83	294.45	19.79	305.04	14.39	317.41	24.89	306.16	7.99
67661	NM_026298	Ift172	intraflagellar transport 172	3.12	0.22	2.62	0.65	2.61	0.32	2.84	0.4	1.76	0.27	1.56	0.24
67667	NM_026303	Alkbh8	alkB, alkylation repair homolog 8 (E. coli)	0.77	0.21	0.49	0.24	0.68	0.29	0.72	0.14	0.48	0.17	0.51	0.08
67664	NM_026301	Rnf125	ring finger protein 125	0.07	0.06	0.05	0.01	0.07	0.03	0.13	0.02	0.04	0.06	0.08	0.05
67665	NM_026302	Dctn4	dynactin 4	16.25	0.66	17.92	0.93	14.53	0.47	17.65	0.57	16.96	1.1	14.61	0.42
67669	NM_001291289,NM_001291288,NM_001291287,NM_001291286,NM_026304,NR_111916	l7Rn6	protein Hikeshi isoform d	10.25	0.77	7.81	1.05	8.83	0.88	8.78	0.49	6.35	1.37	6.73	1.13
66538	NM_175109	Rps19bp1	ribosomal protein S19 binding protein 1	15.9	1.57	24.52	3.42	19.51	2.5	9.55	1.04	11.18	1.14	11.3	0.75
66537	NM_025624	Pomp	proteasome maturation protein	91.02	8.11	72.88	5.36	80.97	8.06	92.13	2.06	76.49	5.2	80.31	9.43
66536	NM_025623	Nipsnap3b	nipsnap homolog 3B (C. elegans)	20.23	0.91	18.38	1.2	19.18	1.12	16.53	1.06	17.08	1.01	18.11	0.95
66531	NM_026844	Cmc2	COX assembly mitochondrial protein 2	3.15	0.28	2.06	0.16	2.99	0.32	2.05	0.18	0.87	0.13	1.08	0.29
66530	NM_024432	Ubxn6	UBX domain protein 6	28.83	3.96	27.51	4.21	28.99	2.6	29.11	1.63	26.25	2.19	27.45	2.25
66532	NM_025620	Rep15	RAB15 effector protein	0.19	0.07	0.42	0.1	0.26	0.09	0.19	0.1	0.35	0.08	0.37	0.18
27643	NR_045779,NM_145405	Ubl4	ubiquitin-like 4	4.96	0.53	5.35	0.88	5.27	0.35	3.88	0.25	4.37	0.34	4.29	0.4
59043	NM_021539	Wsb2	WD repeat and SOCS box-containing 2	48.75	2.35	89.4	8.57	71.37	6.37	35.33	2.44	69.12	5.01	71.39	1.42
59042	NM_021538	Cope	coatomer protein complex, subunit epsilon	44.27	3.78	41.54	5.05	46.15	2.91	38.93	2.71	31.86	1.03	39.16	3
59041	NM_021537	Stk25	serine/threonine kinase 25 (yeast)	14.9	0.79	11.21	1.54	13.83	0.8	12.76	0.61	8.72	0.51	10.64	0.79
59040	NM_001163355,NM_001163354,NM_021536	Rhot1	ras homolog gene family, member T1	9.13	0.46	9.55	0.4	9.68	0.18	8.88	0.58	9.49	0.41	10.57	0.52
59047	NM_021549,NM_001290764,NM_001290767,NM_001290766	Pnkp	bifunctional polynucleotide phosphatase/kinase isoform b	15.24	1.38	13.14	1.44	17.63	1.08	12.66	1	9.65	0.62	10.75	0.89
59046	NM_021548,NM_001142655	Arpp19	cAMP-regulated phosphoprotein 19	5.99	0.61	4.88	0.83	6.06	0.72	5.7	0.25	4.76	0.43	5.14	0.37
59045	NM_021547	Stard3	START domain containing 3	31.47	2.95	30.11	4.6	32.72	2.75	29.76	1.76	23.54	1.91	26.21	3.21
59044	NM_001290750,NM_001290749,NM_021540	Rnf130	E3 ubiquitin-protein ligase RNF130 isoform 3 precursor	130.14	6.71	128.19	8.41	128.98	12.93	138.51	10.7	141.41	13.23	141.62	7.61
59049	NM_021551	Slc22a17	solute carrier family 22 (organic cation transporter), member 17	0.07	0.04	0.04	0.02	0.06	0.04	0.15	0.04	0.09	0.04	0.08	0.05
59048	NM_021550	C1galt1c1	C1GALT1-specific chaperone 1	6	1.22	5.31	1.41	6.92	1.46	7.66	0.5	7.67	1.15	8.94	0.68
23882	NM_011817	Gadd45g	growth arrest and DNA-damage-inducible 45 gamma	7.99	0.71	23.12	2.62	12.42	0.85	5.5	0.69	20.8	1.62	14.67	2.37
23880	NM_011815,NM_001278269	Fyb	FYN binding protein	17.63	3.89	11.78	2.95	15.46	3.16	30.47	3.11	27.28	3.06	30.13	3.39
23881	NM_001080797,NM_001080796,NM_001080795,NM_001080794,NM_011816	G3bp2	GTPase activating protein (SH3 domain) binding protein 2	13.39	1.14	8.54	1.04	12.81	1.39	15.35	0.95	8.83	0.48	12.98	0.2
23886	NM_011819	Gdf15	growth differentiation factor 15	1.11	0.09	61.63	14.41	7.27	1.43	6.1	0.67	330.18	34.39	176.34	27.98
23887	NM_011820	Ggt5	gamma-glutamyltransferase 5	0.13	0.05	0.08	0.01	0.09	0.02	0.27	0.04	0.12	0.07	0.15	0.04
23885	NM_011818	Gmcl1	germ cell-less homolog 1 (Drosophila)	1.76	0.33	1.27	0.17	1.65	0.17	1.37	0.08	0.77	0.08	1	0.18
74617	NM_029023	Scpep1	serine carboxypeptidase 1	104.31	6.36	131.84	8.58	112.64	9.44	119.03	5.11	153.03	11.34	139.92	9.45
74616	NM_029022	Scrn3	secernin 3	0.73	0.08	0.42	0.09	0.65	0.11	1.05	0.13	0.35	0.12	0.5	0.08
23888	NM_011821,NM_001079844	Gpc6	glypican 6	0.07	0.01	0.06	0.04	0.06	0.03	0.01	0.01	0.02	0.01	0.01	0
74614	NM_029021	Ocstamp	osteoclast stimulatory transmembrane protein	0.23	0.12	0.12	0.06	0.21	0.08	0.2	0.08	0.13	0.05	0.14	0.1
217011	NM_145431	Nle1	notchless homolog 1 (Drosophila)	2.59	0.32	1.88	0.33	2.28	0.3	1.37	0.11	1.09	0.09	1.05	0.15
74610	NM_029020	Abcb8	ATP-binding cassette, sub-family B (MDR/TAP), member 8	10.71	0.68	9.28	1.15	10.07	1.19	7.49	0.62	5.19	0.41	5.67	0.47
268822	NM_172960,NR_073123	Adck5	aarF domain containing kinase 5	4.35	0.3	3.07	0.53	4.17	0.33	5.25	0.22	2.36	0.29	2.35	0.33
382406	NM_027740	Poc1b	POC1 centriolar protein homolog B (Chlamydomonas)	2.92	0.24	3.22	0.43	3.36	0.19	2.05	0.2	1.67	0.25	2.19	0.11
22687	NM_011752	Zfp259	zinc finger protein 259	9.6	0.79	8.86	0.91	9.04	0.44	7.74	0.3	6.21	0.48	5.74	0.47
22685	NM_008616,NM_001001792	Zfp239	zinc finger protein 239	0.15	0.05	0.09	0.05	0.16	0.07	0.09	0.02	0.05	0.04	0.06	0.05
22682	NM_009551	Zfand5	zinc finger, AN1-type domain 5	12.27	1.84	26.61	4.53	14.47	2.17	11.95	0.86	40.05	2.02	31.38	2.3
22680	NM_011751,NM_001130169,NM_001130171,NM_001130170,NR_045038	Zfp207	zinc finger protein 207	49.74	1.46	47.63	2.41	52.27	3.39	38.16	1.93	36.09	1.2	37.66	2.52
22689	NM_001285797,NM_001285798,NM_001037707,NM_011754	Zfp27	zinc finger protein 27	1.42	0.08	1.54	0.09	1.48	0.1	1.69	0.07	1.47	0.2	1.44	0.08
22688	NM_011753	Zfp26	zinc finger protein 26	1.31	0.4	0.87	0.38	1.19	0.4	1.7	0.29	1.24	0.33	1.24	0.17
52846	NM_028043	Cnot11	CCR4-NOT transcription complex, subunit 11	6.42	0.34	6.42	0.58	6.7	0.5	6.9	0.48	5.98	0.23	6.3	0.65
56542	NM_001163780,NM_019987	Ick	intestinal cell kinase	0.56	0.08	0.4	0.06	0.43	0.05	0.7	0.08	0.36	0.05	0.31	0.04
56541	NM_019986	Habp4	hyaluronic acid binding protein 4	4.26	0.2	3.67	0.33	3.81	0.53	3.99	0.37	1.93	0.16	2.13	0.43
65255	NM_023048	Asb4	ankyrin repeat and SOCS box-containing 4	0.01	0.01	0.01	0.02	0.01	0.01	0.3	0.02	0.1	0.02	0.13	0.07
65257	NM_023906	Asb3	ankyrin repeat and SOCS box-containing 3	2.9	0.36	2.74	0.24	2.6	0.12	3.69	0.12	2.33	0.29	2.21	0.28
65256	NM_023049	Asb2	ankyrin repeat and SOCS box-containing 2	0.08	0.01	0.08	0.04	0.05	0.04	1.34	0.1	0.62	0.18	0.56	0.11
277939	NM_001017985	C2cd3	C2 calcium-dependent domain containing 3	1.9	0.18	1.43	0.3	1.47	0.18	2.31	0.19	1.17	0.1	1.2	0.26
227693	NM_178694,NM_001290503	Zer1	protein zer-1 homolog isoform b	2.41	0.15	1.46	0.27	1.75	0.14	3.15	0.4	0.98	0.17	1.1	0.17
227696	NM_001252568,NM_172267,NM_001252571,NM_001252570,NM_001281829	Phyhd1	phytanoyl-CoA dioxygenase domain containing 1	4.85	0.47	5.97	0.76	5.22	0.41	4.82	0.42	5.05	0.34	4.75	0.42
227697	NM_177648	Dolk	dolichol kinase	8.17	0.63	6.76	0.42	7.76	0.86	7.27	0.41	5.49	0.68	6.39	0.91
75568	NM_029341	Capsl	calcyphosine-like	0.04	0.03	0.07	0.05	0.06	0.03	0.1	0.06	0.03	0.03	0.09	0.05
75564	NM_029338	Rsph9	radial spoke head 9 homolog (Chlamydomonas)	3.57	0.36	3.65	0.49	4.65	0.48	4.97	0.6	4.24	0.5	4.45	0.65
75565	NM_029339	Ccdc101	coiled-coil domain containing 101	6.62	0.53	6.89	0.69	8.45	0.93	4.98	0.36	4.28	0.6	4.65	0.26
75563	NM_175223	Dnali1	dynein, axonemal, light intermediate polypeptide 1	0.13	0.01	0.23	0.1	0.15	0.06	0.16	0.04	0.22	0.08	0.12	0.06
75560	NM_173066,NM_029337	Ep400	E1A binding protein p400	6.01	0.69	6.15	1.58	5	0.51	6.84	0.88	4.98	0.39	5.05	1.01
209478	NM_145952	Tbc1d12	TBC1D12: TBC1 domain family, member 12	1.52	0.33	1.29	0.26	1.44	0.34	1.82	0.22	1.6	0.16	1.68	0.2
116891	NM_033562,NM_001291147,NM_001291146,NM_001291148	Derl2	derlin-2 isoform b	9.26	0.49	11.17	0.45	8.73	0.55	8.37	0.36	11.32	0.89	9.74	0.49
192166	NM_138665	Sardh	sarcosine dehydrogenase	0.16	0.02	0.1	0.03	0.12	0.03	0.17	0.04	0.09	0.04	0.11	0.03
210376	NM_177594	Mtmr9	myotubularin related protein 9	10.47	0.91	8.77	1.85	8.71	0.83	9.11	1.25	5.51	0.74	6.95	0.87
107732	NM_026154	Mrpl10	mitochondrial ribosomal protein L10	11.12	1.04	10.07	0.75	11.12	0.8	10.53	0.6	7.61	0.76	8.58	0.34
107733	NM_001031808	Mrpl41	mitochondrial ribosomal protein L41	6.74	0.79	7.26	0.6	8.49	0.67	5.07	0.55	5.02	0.43	5.54	0.58
171210	NM_134188	Acot2	acyl-CoA thioesterase 2	4.92	0.41	3.79	0.55	4.06	0.35	5.01	0.57	1.92	0.11	2.64	0.55
171211	NM_133643	Edaradd	EDAR (ectodysplasin-A receptor)-associated death domain	0.38	0.06	0.43	0.19	0.32	0.05	0.52	0.05	0.34	0.08	0.26	0.08
171212	NM_134189	Galnt10	UDP-N-acetyl-alpha-D-galactosamine:polypeptide N-acetylgalactosaminyltransferase 10	4.06	0.26	3.11	0.32	3.72	0.52	7.72	0.32	5.98	0.46	5.92	0.16
269702	NM_001081323,NM_001277867,NR_102690	Mphosph9	M-phase phosphoprotein 9	0.65	0.1	0.6	0.07	0.6	0.08	0.58	0.03	0.38	0.02	0.41	0.04
269700	NM_181421	Gm15800	predicted gene 15800	1.92	0.28	1.49	0.56	1.44	0.23	2.26	0.32	0.96	0.12	1.02	0.23
269704	NM_001081750	Zfp664	zinc finger protein 664	4.28	0.25	3.97	0.8	3.98	0.29	5.1	0.34	3.44	0.28	4.39	0.51
238247	NM_001081195	Arid4a	AT rich interactive domain 4A (RBP1-like)	2.45	0.7	1.05	0.38	1.89	0.53	4.18	0.66	1.83	0.38	1.85	0.33
231532	NM_146161,NM_029270,NM_001286468	Arhgap24	Rho GTPase activating protein 24	14.58	0.71	20.98	1.37	18.13	0.78	5.03	0.28	5.63	0.56	5.64	0.48
57432	NM_020594	Zc3h8	zinc finger CCCH type containing 8	0.81	0.13	0.86	0.14	0.89	0.15	1.36	0.11	0.68	0.13	0.74	0.13
68375	NM_026703	Ndufa8	NADH dehydrogenase (ubiquinone) 1 alpha subcomplex, 8	32.51	3.21	28.62	4.48	32.36	4.98	26.68	3.15	16.27	1.16	20.44	1.24
68371	NM_026701	Pbld1	phenazine biosynthesis-like protein domain containing 1	0.89	0.14	1.06	0.2	0.72	0.15	0.29	0.1	0.28	0.04	0.2	0.08
433424	NR_110571,NR_110572	Zeb2os	zinc finger E-box binding homeobox 2, opposite strand	14.44	1.62	12.11	1.39	13.14	1.24	16.22	0.98	17.51	1.41	17.17	1.15
434437	NM_001013814	Amt	aminomethyltransferase	0.34	0.2	0.31	0.08	0.44	0.1	0.34	0.08	0.16	0.1	0.14	0.07
68379	NM_028412,NM_001252538,NM_001252536,NM_001252537,NM_001252534	Ciz1	CDKN1A interacting zinc finger protein 1	10.3	1.17	9.2	0.95	9.36	1.05	9.31	0.42	6.22	0.44	5.04	0.85
67345	NM_026101,NM_030114	Herc4	hect domain and RLD 4	7.73	0.69	3.74	0.68	5.79	0.9	13.61	0.85	4.88	0.25	6.29	0.55
224671	NM_027060,NM_172618	Btbd9	BTB (POZ) domain containing 9	6.33	0.38	6.38	0.41	5.89	0.47	5.68	0.29	4.65	0.4	4.8	0.55
224674	NM_153062,NM_001242427	Slc37a1	solute carrier family 37 (glycerol-3-phosphate transporter), member 1	2.01	0.21	2.35	0.17	1.76	0.17	1.86	0.15	1.22	0.13	0.82	0.24
108159	NM_178648	Ubxn8	UBX domain protein 8	4.48	0.28	3.29	0.09	3.7	0.3	3.2	0.22	2.27	0.17	2.55	0.37
108156	NM_138745	Mthfd1	methylenetetrahydrofolate dehydrogenase (NADP+ dependent), methenyltetrahydrofolate cyclohydrolase, formyltetrahydrofolate synthase	7.15	0.5	4.16	0.31	6.44	0.63	4.5	0.3	2.06	0.27	2.88	0.15
108155	NM_139144,NM_001290535	Ogt	UDP-N-acetylglucosamine--peptide N-acetylglucosaminyltransferase 110 kDa subunit isoform 2	17.3	2.75	16.31	2.67	19.36	3.02	20.38	1.74	16.02	0.8	17.61	1.49
108154	NM_001081020	Adamts6	a disintegrin-like and metallopeptidase (reprolysin type) with thrombospondin type 1 motif, 6	0.1	0.04	0.07	0.03	0.07	0.02	0.12	0.03	0.05	0.02	0.07	0.04
108153	NM_001003911	Adamts7	a disintegrin-like and metallopeptidase (reprolysin type) with thrombospondin type 1 motif, 7	0.07	0.01	0.07	0.02	0.08	0.03	0.04	0.01	0.08	0.03	0.05	0.02
108150	NM_001167981,NM_144731	Galnt7	UDP-N-acetyl-alpha-D-galactosamine: polypeptide N-acetylgalactosaminyltransferase 7	7.3	1.69	5.74	1.11	7.16	1.65	6.2	0.7	6.8	0.51	7.44	0.83
76137	NM_001081059	Mcur1	mitochondrial calcium uniporter regulator 1	7.84	0.36	8.02	0.39	7.42	0.32	13.05	0.88	10.92	0.45	11.91	0.18
76130	NM_152822	Las1l	LAS1-like (S. cerevisiae)	1.88	0.24	1.58	0.24	1.59	0.23	1.73	0.2	1.13	0.17	1.03	0.2
76133	NR_029446	6230400D17Rik	RIKEN cDNA 6230400D17 gene	0.38	0.15	0.41	0.2	0.42	0.13	0.47	0.12	0.61	0.15	0.47	0.26
76138	NM_001162956	Ccdc138	coiled-coil domain containing 138	0.11	0.02	0.08	0.03	0.12	0.06	0.13	0.02	0.06	0.03	0.15	0.07
18569	NM_001168491,NM_011050,NM_001168492	Pdcd4	programmed cell death 4	1.91	0.14	0.69	0.2	1.26	0.2	3.16	0.37	0.81	0.19	0.87	0.28
54208	NM_019419	Arl6ip1	ADP-ribosylation factor-like 6 interacting protein 1	55.94	2.32	47.03	2.81	57.7	5.29	55.94	2.81	48.59	3.46	57.61	2.9
18563	NM_001162946,NM_008797	Pcx	pyruvate carboxylase	0.77	0.12	0.52	0.11	0.66	0.05	0.32	0.04	0.22	0.04	0.3	0.11
239099	NM_001177705,NM_183174	Homez	homeodomain leucine zipper-encoding gene	0.87	0.06	0.62	0.09	0.93	0.14	1.29	0.06	0.82	0.1	0.93	0.1
103737	NM_134025	Pex12	peroxisomal biogenesis factor 12	1.32	0.14	1.83	0.16	1.42	0.12	1.48	0.17	1.51	0.11	1.22	0.19
54204	NM_017461	37135	septin 1	0.02	0.01	0.01	0.01	0.02	0.02	0.16	0.1	0.19	0.1	0.24	0.12
224090	NM_172614	Tmem44	transmembrane protein 44	0.04	0.01	0.11	0.03	0.04	0.03	0.05	0.03	0.11	0.02	0.08	0.03
224093	NM_177632	Fam43a	family with sequence similarity 43, member A	0.61	0.09	0.24	0.08	0.21	0.06	1.39	0.16	0.39	0.08	0.3	0.03
224092	NM_178069	Lsg1	large subunit GTPase 1 homolog (S. cerevisiae)	12.28	0.72	15.47	0.77	13.16	1.26	10.42	0.8	11.34	1.08	11.65	1.13
11832	NM_007473	Aqp7	aquaporin 7	0.07	0.01	0.09	0.01	0.11	0.03	0.04	0.02	0.05	0.03	0.04	0.03
16150	NM_001159774,NM_010546	Ikbkb	inhibitor of kappaB kinase beta	18.09	1.07	17.23	0.74	18.55	1	19.99	0.85	18.47	1.37	18.89	0.87
230721	NM_148917,NM_130881	Pabpc4	poly(A) binding protein, cytoplasmic 4	6.87	0.7	8.85	0.55	6.64	0.37	5.02	0.33	7.22	0.44	5.95	0.47
54200	NM_017465	Sult2b1	sulfotransferase family, cytosolic, 2B, member 1	0.03	0.04	0.04	0.03	0.02	0.02	0.12	0.03	0.16	0.1	0.14	0.06
60525	NM_019811	Acss2	acyl-CoA synthetase short-chain family member 2	11.67	0.5	10.39	0.8	14.95	1.22	2.98	0.12	2.23	0.24	3.11	0.21
101488	NM_001252530,NM_001252531,NM_175316	Slco2b1	solute carrier organic anion transporter family, member 2b1	4.29	0.23	1.88	0.3	3.04	0.4	15.86	1.29	7.03	1.05	7.37	1.14
101489	NM_053194	Ric8	resistance to inhibitors of cholinesterase 8 homolog (C. elegans)	19.41	1.17	15.99	1.57	18.79	1.82	17.81	0.95	10.84	0.97	12.69	0.58
320799	NM_177263	Zhx3	zinc fingers and homeoboxes 3	2.14	0.26	2.14	0.32	2.13	0.23	1.56	0.07	1.32	0.05	1.67	0.21
17207	NM_001159486,NM_001159485,NM_178076	Mcf2l	mcf.2 transforming sequence-like	1.43	0.15	2.44	0.1	1.73	0.17	0.94	0.05	1.54	0.13	1.04	0.09
320795	NM_001199593,NM_177262	Pkn1	protein kinase N1	46.52	3.58	43.19	4.01	46.06	6.18	46.46	2.34	36.15	2.2	38.12	3.06
233824	NM_001033318	Cog7	component of oligomeric golgi complex 7	9.76	0.97	8.21	0.88	8.87	0.99	9.29	0.68	6.01	0.72	6.64	0.62
100502985	NR_045783	Gm10814	predicted gene 10814	0.23	0.08	0.11	0.05	0.18	0.05	0.17	0.08	0.04	0.04	0.14	0.07
233826	NM_001289842,NM_001289843,NM_001081238,NM_001289844,NM_001289845	Palb2	partner and localizer of BRCA2 isoform 4	1.07	0.18	0.66	0.2	1.13	0.1	0.98	0.05	0.33	0.05	0.55	0.1
100502987	NR_040628	Gm17066	predicted gene 17066	1	0.44	0.84	0.36	0.94	0.24	1.46	0.27	0.98	0.22	1.05	0.3
100502982	NR_045645	BC037704	cDNA sequence BC037704	0.9	0.15	0.52	0.1	0.7	0.18	0.84	0.06	0.87	0.17	0.78	0.16
231093	NR_122117,NR_122116,NM_174849,NM_001048192,NM_001294262	Agbl5	cytosolic carboxypeptidase-like protein 5 isoform 6	1.39	0.11	1.31	0.24	1.54	0.19	1.56	0.08	1.16	0.04	1.24	0.18
66175	NM_181390	Mustn1	musculoskeletal, embryonic nuclear protein 1	0.38	0.06	0.69	0.25	0.44	0.12	0.24	0.1	0.24	0.08	0.12	0.07
328099	NM_001037746	Prps1l3	phosphoribosyl pyrophosphate synthetase 1-like 3	3.74	0.33	4.08	0.33	3.88	0.52	3.78	0.25	3.5	0.19	3.81	0.31
328092	NM_029545	Dtd2	D-tyrosyl-tRNA deacylase 2	2.33	0.2	1.67	0.13	2.1	0.44	3.07	0.15	1.36	0.29	1.72	0.14
66179	NM_025402	Ogfod3	2-oxoglutarate and iron-dependent oxygenase domain containing 3	4.3	0.54	3.65	0.21	4.34	0.34	3.47	0.12	2.56	0.6	3.65	0.33
100043189	NR_045294	Gm4285	predicted gene 4285	1.45	0.22	1.17	0.28	1.18	0.16	1.91	0.25	1.18	0.16	1.28	0.18
170947	NM_133363	Myoz3	myozenin 3	0.03	0.01	0.03	0.02	0.04	0.03	0.03	0.01	0.03	0.02	0.02	0.01
320244	NM_001081423	Ttll5	tubulin tyrosine ligase-like family, member 5	1.35	0.17	1.03	0.07	1.25	0.11	1.12	0.09	0.58	0.08	0.7	0.1
621976	NM_001163572	Tmem170b	transmembrane protein 170B	2.31	0.78	1.25	0.46	1.89	0.69	3.05	0.39	2.04	0.4	2.31	0.25
246257	NM_027136	Ovca2	candidate tumor suppressor in ovarian cancer 2	5.02	0.49	4.14	0.32	4.6	0.42	5	0.47	4.26	0.18	4.79	0.74
246256	NM_144559	Fcgr4	Fc receptor, IgG, low affinity IV	12.76	0.96	8.39	1.15	12.84	1.72	36.27	5.18	20.82	4.84	28.61	8.25
70495	NM_027439	Atp6ap2	ATPase, H+ transporting, lysosomal accessory protein 2	40.21	6.22	42.92	8.39	45.38	10.42	43.45	3.24	57.28	3.23	59.1	4.81
70497	NM_001122640,NM_001122642,NM_001122643,NM_144529,NM_001122641	Arhgap17	Rho GTPase activating protein 17	9.9	0.95	10.06	3.42	8.54	0.67	14.38	2.05	9.19	1.05	9.28	1.43
71728	NM_027886	Stk11ip	serine/threonine kinase 11 interacting protein	12.86	0.85	17.61	1.46	13.63	1.16	9.28	0.55	8	0.69	7.73	0.38
18733	NM_011095	Pirb	paired Ig-like receptor B	164.73	8.45	125.54	9.61	152.19	10.07	230.52	18.64	234.94	13.41	265.33	26.98
18730	NM_011094	Pira7	paired-Ig-like receptor A7 precursor	1.49	2.83	1.49	2.36	0.52	0.85	5.12	1.02	4.08	2.32	4.49	3.52
280645	NM_172124	B3gat2	beta-1,3-glucuronyltransferase 2 (glucuronosyltransferase S)	2.08	0.27	2.31	0.57	2.13	0.25	2.38	0.25	1.86	0.13	1.92	0.38
71726	NM_027885	Smug1	single-strand selective monofunctional uracil DNA glycosylase	2.48	0.22	1.97	0.1	2.63	0.24	2.63	0.14	1.92	0.23	2.29	0.15
71720	NM_001163645,NM_027881	Osbpl3	oxysterol binding protein-like 3	1.6	0.07	1.56	0.15	1.29	0.12	3.84	0.18	13.9	0.76	8.7	0.34
18738	NM_008850	Pitpna	phosphatidylinositol transfer protein, alpha	39.89	2	38.38	5.93	41.76	2.26	49.4	4.1	43.15	2.12	51.28	3.67
71723	NM_027883,NM_001285932,NM_001285931	Dhx34	DEAH (Asp-Glu-Ala-His) box polypeptide 34	3.3	0.26	2.23	0.24	2.75	0.35	5.85	0.48	3.14	0.43	3.1	0.48
54217	NM_018730	Rpl36	ribosomal protein L36	630.21	105.22	567.59	102.03	614.67	36.28	519.62	16.11	466.49	40.33	457.91	33.62
218543	NM_172592	Srek1	splicing regulatory glutamine/lysine-rich protein 1	1.87	0.55	1.69	0.68	1.78	0.5	2.12	0.45	1.81	0.51	1.97	0.34
218544	NM_144838	Sgtb	small glutamine-rich tetratricopeptide repeat (TPR)-containing, beta	0.61	0.02	0.41	0.06	0.55	0.11	0.78	0.11	0.36	0.06	0.62	0.08
83669	NM_031392	Wdr6	WD repeat domain 6	5.78	0.45	3.09	0.38	6	0.78	3.4	0.27	1.77	0.12	2.84	0.3
242409	NM_001085508	Tmem8b	transmembrane protein 8B	0.12	0.01	0.08	0.04	0.1	0.02	0.38	0.06	0.18	0.04	0.16	0.07
118453	NM_172797,NM_080453	Mmp28	matrix metallopeptidase 28 (epilysin)	0.06	0.02	0.08	0.03	0.03	0.02	0.09	0.03	0.06	0.04	0.06	0.04
118451	NM_001166031,NM_080452	Mrps2	mitochondrial ribosomal protein S2	8.77	0.47	9.73	0.75	9.89	0.15	6.59	0.32	7.49	0.53	7.54	0.49
69126	NM_001099674	1810022K09Rik	RIKEN cDNA 1810022K09 gene	49.67	4.71	44.33	4.44	55.36	5.81	43.57	3.84	43.2	4.6	49.99	5.92
629016	NM_001038651	Zfp953	zinc finger protein 953	1.01	0.35	0.6	0.28	0.9	0.27	1.38	0.24	1	0.3	1.04	0.13
212555	NM_145384	Pqlc2	PQ loop repeat containing 2	7.26	0.63	8.79	0.95	10.39	1.15	5.28	0.38	6.33	0.6	7.37	0.23
12552	NM_009866	Cdh11	cadherin 11	1.3	0.18	1.19	0.25	1.39	0.3	0.34	0.08	0.26	0.04	0.34	0.07
50930	NM_019418	Tnfsf14	tumor necrosis factor (ligand) superfamily, member 14	1.64	0.37	8.39	0.64	2.09	0.34	0.52	0.04	3.75	0.46	1.34	0.37
50931	NM_016671	Il27ra	interleukin 27 receptor, alpha	0.32	0.06	0.27	0.06	0.28	0.08	0.39	0.07	0.31	0.07	0.33	0.05
50932	NM_001045964,NM_176893,NM_001045959,NM_016713	Mink1	misshapen-like kinase 1 (zebrafish)	18.9	1.45	23.98	2.48	19.55	1.88	16.64	0.85	16.18	0.5	14.41	2.74
50933	NM_016723	Uchl3	ubiquitin carboxyl-terminal esterase L3 (ubiquitin thiolesterase)	5.45	0.79	3.83	0.75	4.92	0.79	3.59	0.45	2.53	0.18	2.99	0.38
50934	NM_016972	Slc7a8	solute carrier family 7 (cationic amino acid transporter, y+ system), member 8	11.75	0.75	16.87	6.66	12.84	1.41	14.43	3.12	18.78	2.6	17.61	2.07
50935	NM_016973,NM_001289549,NM_001289548,NM_001289547,NR_110347,NM_001025310,NM_001025311	St6galnac6	alpha-N-acetylgalactosaminide alpha-2,6-sialyltransferase 6 isoform 2	17.29	1.69	16.66	2.12	20.36	1.45	16.82	0.57	16.05	1.39	18.04	1.2
286942	NM_001102615	Kif19a	kinesin family member 19A	0.3	0.05	0.23	0.06	0.19	0.05	0.35	0.07	0.13	0.03	0.12	0.04
65099	NM_001168240,NM_022986	Irak1bp1	interleukin-1 receptor-associated kinase 1 binding protein 1	1.08	0.09	2.3	0.22	1.32	0.24	0.46	0.03	0.88	0.09	0.57	0.15
286940	NM_134080,NM_001081427	Flnb	filamin-B isoform a	5.75	0.37	8.06	0.63	5.31	0.4	2.99	0.12	5.13	0.38	3.87	0.1
214254	NM_172527	Nudt15	nudix (nucleoside diphosphate linked moiety X)-type motif 15	1.09	0.08	1.07	0.09	0.89	0.13	1	0.04	0.65	0.21	0.67	0.16
241324	NM_001163566	Crb2	crumbs homolog 2 (Drosophila)	0.12	0.02	0.13	0.05	0.11	0.05	0.11	0.03	0.08	0.03	0.07	0.02
241322	NM_146253	Zbtb6	zinc finger and BTB domain containing 6	2.41	0.66	2.27	0.82	2.35	0.64	2.7	0.3	2.83	0.48	2.8	0.32
213208	NM_001033543	Il20rb	interleukin 20 receptor beta	0.2	0.08	0.44	0.12	0.25	0.06	0.33	0.1	0.74	0.15	0.5	0.1
13603	NM_010098	Opn3	opsin 3	0.91	0.09	0.54	0.06	0.74	0.17	0.65	0.1	0.34	0.12	0.42	0.07
13602	NM_010097	Sparcl1	SPARC-like 1	0.04	0.02	0.01	0	0.09	0.1	0.01	0.01	0.01	0.01	0.01	0.01
13601	NM_001252653,NM_007899	Ecm1	extracellular matrix protein 1	18.24	0.93	16.48	1.81	18.26	2.13	19.28	2.09	15.41	0.55	14.9	2.17
13605	NM_001177626,NM_007900,NM_001177625	Ect2	ect2 oncogene	0.65	0.2	0.44	0.2	0.63	0.17	0.24	0.05	0.1	0.03	0.14	0.05
215789	NM_001195096,NM_001033257,NM_001195065,NM_001195066	Phactr2	phosphatase and actin regulator 2	1.63	0.3	1.06	0.26	1.35	0.26	3.54	0.34	2.26	0.3	2.48	0.52
13609	NM_007901	S1pr1	sphingosine-1-phosphate receptor 1	57.41	1.34	35.76	2.63	54.41	2.57	29.68	2.42	33.82	2.48	37.46	2.62
81535	NM_030750	Sgpp1	sphingosine-1-phosphate phosphatase 1	13.8	0.91	8.89	0.45	13.2	0.54	19.26	0.87	10.83	0.94	13.92	0.78
192173	NM_001033231	Fam195b	family with sequence similarity 195, member B	13.97	1.11	10.08	1.36	11.61	1.19	15.48	1.72	8.9	1.04	8.11	0.58
192170	NM_138669	Eif4a3	eukaryotic translation initiation factor 4A3	52.44	6.16	54.19	4.99	53.4	6.15	41.08	2.3	45.64	4.11	48.54	4.04
72425	NM_024254	Katnbl1	katanin p80 subunit B like 1	3.6	0.86	7.39	1.52	5.28	1.18	3.49	0.43	9.62	0.98	8.98	1.12
408022	NM_001001184	Primpol	primase and polymerase (DNA-directed)	1.28	0.24	0.74	0.12	1.12	0.09	1.37	0.04	0.57	0.11	0.76	0.1
414072	NR_033221	BC031361	cDNA sequence BC031361	0.24	0.04	0.34	0.03	0.18	0.03	0.26	0.06	0.55	0.13	0.44	0.07
52398	NM_001009818	40787	septin 11	6.95	0.94	12.17	1.92	7.19	0.48	2.82	0.26	9.12	0.32	6.25	0.45
414077	NM_001001493	BC056474	cDNA sequence BC056474	20.78	2.2	19.4	2.54	21.18	1.77	22.53	1.37	17.08	2.36	19.27	1.57
52392	NM_133825	D1Ertd622e	DNA segment, Chr 1, ERATO Doi 622, expressed	13.15	0.84	7.26	1.19	10.95	0.55	14.71	0.82	6.85	0.45	8.83	0.77
17381	NM_008605	Mmp12	matrix metallopeptidase 12	102.32	6.16	101.86	11.81	106.11	9.85	122.06	13.15	108.62	13.42	135.81	10.99
17387	NM_008608	Mmp14	matrix metallopeptidase 14 (membrane-inserted)	30.8	2.59	47.13	5.61	31.65	3.06	12.81	1.95	32.1	2.41	29.97	7.38
17385	NM_008606	Mmp11	matrix metallopeptidase 11	0.6	0.04	0.37	0.07	0.57	0.09	0.46	0.08	0.26	0.09	0.25	0.08
11769	NM_007457	Ap1s1	adaptor protein complex AP-1, sigma 1	18.37	1.73	15.09	1.23	19.72	2.12	12.65	0.95	8.77	0.73	10.42	1.09
11761	NM_009676	Aox1	aldehyde oxidase 1	0.15	0.03	0.08	0.03	0.14	0.07	0.07	0.03	0.05	0.02	0.06	0.03
11766	NM_007455	Ap1g2	adaptor protein complex AP-1, gamma 2 subunit	3.43	0.48	2.46	0.62	2.92	0.16	2.36	0.21	1.3	0.13	1.54	0.12
11767	NM_007456	Ap1m1	adaptor-related protein complex AP-1, mu subunit 1	11.23	0.81	9.46	1.9	9.81	0.96	8.67	1.17	5.01	0.61	5.28	0.64
11764	NM_001243043,NM_001243044,NM_007454	Ap1b1	adaptor protein complex AP-1, beta 1 subunit	42.64	1.75	23.18	2.9	34.09	3.09	50.29	3.82	21.53	1.73	27.89	1.32
11765	NM_001301211,NM_009677	Ap1g1	AP-1 complex subunit gamma-1 isoform 2	9.62	1.1	10.65	2.25	9.55	1.28	9.86	0.48	9.35	0.37	9.88	0.84
17035	NM_016753	Lxn	latexin	10.94	1	7.39	0.69	9.89	0.95	12.18	0.43	8.47	0.74	10.14	0.99
97440	NM_178879,NM_001271915	B3gnt9	UDP-GlcNAc:betaGal beta-1,3-N-acetylglucosaminyltransferase 9	2.2	0.21	2.31	0.15	2.72	0.35	1.91	0.11	1.54	0.29	1.66	0.09
100039495	NR_045598	Gm15706	predicted gene 15706	0.42	0.15	0.33	0.21	0.46	0.13	0.28	0.1	0.35	0.18	0.19	0.07
64050	NM_026570	Yeats4	YEATS domain containing 4	16.13	1.34	14.6	0.68	15.35	1.15	14.4	1.41	11.02	0.48	12.01	1.22
64051	NM_022030	Sv2a	synaptic vesicle glycoprotein 2 a	0.16	0.03	0.17	0.04	0.27	0.06	0.11	0.01	0.06	0.03	0.11	0.04
235567	NM_001163026	Dnajc13	DnaJ (Hsp40) homolog, subfamily C, member 13	9.26	2.5	7.28	2.32	8.33	2.61	12	1.31	9.24	1.42	10.71	1.99
20520	NM_011396	Slc22a5	solute carrier family 22 (organic cation transporter), member 5	2.69	0.25	2.05	0.3	2.13	0.14	3.32	0.13	2.15	0.12	1.89	0.16
20522	NM_011397	Slc23a1	solute carrier family 23 (nucleobase transporters), member 1	0.11	0.03	0.11	0.02	0.09	0.04	0.15	0.03	0.1	0.06	0.07	0.03
20523	NM_011398,NM_001290705,NM_001290704,NM_001290703,NM_001166450	Slc25a14	brain mitochondrial carrier protein 1 isoform 3	1.94	0.2	1.55	0.3	2.1	0.19	1.52	0.12	1.06	0.15	1.24	0.19
20524	NM_011399	Slc25a17	solute carrier family 25 (mitochondrial carrier, peroxisomal membrane protein), member 17	13.57	0.34	13.04	1.29	13.15	0.89	13.72	1.05	12.61	0.83	12.57	0.75
20525	NM_011400	Slc2a1	solute carrier family 2 (facilitated glucose transporter), member 1	19.61	2.21	25.52	2.53	25.72	2.27	7.83	0.34	20.28	1.85	30.62	5.18
20527	NM_011401	Slc2a3	solute carrier family 2 (facilitated glucose transporter), member 3	3.66	0.29	3.16	0.26	3.76	0.33	2.38	0.16	1.58	0.29	1.64	0.15
20529	NM_175090	Slc31a1	solute carrier family 31, member 1	9.08	1.21	12.99	2.58	10.29	0.53	9.87	1.27	16.96	1.42	15.26	1.52
99512	NM_181400	Wdr47	WD repeat domain 47	1.65	0.23	1.07	0.14	1.55	0.28	1.62	0.12	0.87	0.14	1.13	0.18
16924	NM_001159577,NM_001159579,NM_010727,NM_001159578,NM_001159580	Lnx1	ligand of numb-protein X 1	0.13	0.05	0.11	0.02	0.13	0.03	0.15	0.03	0.1	0.05	0.13	0.03
16923	NM_008507	Sh2b3	SH2B adaptor protein 3	11.48	1.34	12.64	1.66	11.75	1.33	11.82	0.84	7.88	0.42	7.83	0.91
16922	NM_010726	Phyh	phytanoyl-CoA hydroxylase	34.84	1.75	25.49	1.44	30.79	2.58	17.56	1.04	11.55	0.88	13.45	0.35
12235	NM_009772,NM_001113179	Bub1	budding uninhibited by benzimidazoles 1 homolog (S. cerevisiae)	0.68	0.27	0.48	0.2	0.72	0.29	0.13	0.04	0.09	0.05	0.12	0.08
12234	NM_001286465,NM_009771,NM_001286466,NM_001037758	Btrc	beta-transducin repeat containing protein	1.63	0.11	1.28	0.1	1.52	0.24	1.63	0.09	0.83	0.1	0.93	0.11
12237	NM_009774	Bub3	budding uninhibited by benzimidazoles 3 homolog (S. cerevisiae)	35.53	3.29	28.74	4.11	34.86	1.97	27.95	1.11	19.65	2.03	24.64	1.79
12236	NM_009773	Bub1b	budding uninhibited by benzimidazoles 1 homolog, beta (S. cerevisiae)	3.45	0.31	2.55	0.25	3.52	0.35	1.6	0.14	0.9	0.11	1.1	0.09
12238	NM_147778	Commd3	COMM domain containing 3	42.52	1.94	39.96	1.89	47.06	2.51	39.05	1.19	33.71	3.69	39.43	2.6
57874	NM_021345	Ptplad1	protein tyrosine phosphatase-like A domain containing 1	17.3	0.7	12.6	0.95	16.63	1.43	14.62	1.26	9.56	0.74	11.69	0.48
57875	NM_020581	Angptl4	angiopoietin-like 4	0.67	0.15	0.31	0.06	0.68	0.02	2.1	0.28	0.38	0.06	0.66	0.17
78445	NR_045701	C330013E15Rik	RIKEN cDNA C330013E15 gene	0.82	0.17	0.5	0.2	0.8	0.16	1.45	0.11	0.4	0.15	0.77	0.14
67586	NM_026257,NR_045571	Ubxn11	UBX domain protein 11	0.24	0.04	0.3	0.05	0.35	0.11	0.3	0.09	0.34	0.07	0.2	0.07
67582	NM_026255	Slc25a26	solute carrier family 25 (mitochondrial carrier, phosphate carrier), member 26	1.9	0.33	1.53	0.15	1.95	0.33	1.55	0.15	0.86	0.24	0.74	0.25
67581	NM_026254	Tbc1d23	TBC1 domain family, member 23	16.01	1.97	20.56	2.24	19.04	2.93	11.35	0.84	11.84	0.4	13.78	0.9
67580	NM_001146021,NM_026253	Lrrc18	leucine rich repeat containing 18	0.37	0.12	0.2	0.12	0.27	0.12	0.3	0.09	0.21	0.08	0.18	0.08
67588	NR_104289,NR_104288,NR_104290,NM_001164237,NM_026259	Rnf41	ring finger protein 41	10.52	0.61	11.5	0.64	12.65	0.91	10.57	0.4	11.42	0.41	14.78	0.83
68607	NM_023475	Serhl	serine hydrolase-like	17.33	1.67	14.19	1.18	17.56	1.61	15.43	0.67	12.18	1.43	13.93	1.26
68606	NM_176833	Ppm1f	protein phosphatase 1F (PP2C domain containing)	8.49	0.66	6.09	0.66	8.08	1	7.02	0.3	3.93	0.4	4.66	0.24
68603	NM_026784,NM_027348	Pmvk	phosphomevalonate kinase	15.26	1.38	10.28	1.48	13.68	1.03	11.75	0.52	7.94	1.14	10.99	3.14
192950	NM_001081652	Nacad	NAC alpha domain containing	0.2	0.02	0.07	0.03	0.13	0.04	0.21	0.05	0.12	0.03	0.1	0.03
58523	NM_021448	Elp2	elongator acetyltransferase complex subunit 2	21.05	1.65	13.09	1.09	18.4	1.48	17.73	0.8	9.53	0.13	12.38	0.74
58521	NM_025613	Eid1	EP300 interacting inhibitor of differentiation 1	30.27	0.81	19.48	1.27	23.51	1.66	31.91	2.26	20.09	1.62	22.53	0.68
66180	NM_176830	Leprel4	leprecan-like 4	0.41	0.09	0.33	0.18	0.4	0.12	0.08	0.01	0.06	0.06	0.05	0.01
66181	NM_025403	Nop10	NOP10 ribonucleoprotein	34.99	4.83	27.26	1.82	34.86	1.85	32.78	1.98	34.35	2.44	36.66	3.69
66184	NR_003634	Rps4l	ribosomal protein S4-like	1.89	0.23	1.45	0.58	1.79	0.37	2.69	0.25	1.91	0.39	2	0.43
66185	NM_001081183	1110037F02Rik	RIKEN cDNA 1110037F02 gene	5.24	0.9	4.93	0.83	5.24	0.95	6.03	0.33	5	0.2	5.35	0.47
399591	NM_207267	Tmsb15l	thymosin beta 15b like	0.64	0.15	0.51	0.14	0.74	0.08	0.45	0.12	0.33	0.26	0.33	0.25
72129	NM_023651	Pex13	peroxisomal biogenesis factor 13	3.68	0.34	2.99	0.38	3.37	0.4	4.78	0.25	3.9	0.39	4.58	0.33
72128	NM_001004362	2610008E11Rik	RIKEN cDNA 2610008E11 gene	0.73	0.3	0.4	0.15	0.58	0.24	1.12	0.21	0.43	0.16	0.42	0.15
72124	NM_001039088,NM_028112	Seh1l	SEH1-like (S. cerevisiae	6.99	0.4	6.89	0.24	7.15	0.37	6.42	0.24	6.34	0.58	7.46	0.32
72123	NM_001162903	Ccdc71l	coiled-coil domain containing 71 like	8.71	0.45	9.26	0.6	9.55	0.2	11	0.58	19.13	0.74	17.89	0.95
72121	NM_001278941,NM_001093754,NM_028110	Dennd2d	DENN/MADD domain containing 2D	1.55	0.06	2.21	0.18	1.5	0.11	0.92	0.15	1.34	0.18	1.05	0.08
73658	NM_023712,NR_045537	Spns1	spinster homolog 1	17.06	1.71	27.52	4.11	22.55	2.28	11.33	0.4	15.95	1.33	14.96	1.55
77578	NM_029933	Bcl9	B cell CLL/lymphoma 9	0.71	0.11	0.58	0.31	0.59	0.07	0.98	0.18	0.44	0.07	0.53	0.12
73656	NM_001166376,NM_028595	Ms4a6c	membrane-spanning 4-domains, subfamily A, member 6C	58.68	2.97	42.45	5.91	53.27	4.68	72.01	5.47	46.76	3.46	55.72	12.65
77574	NM_029930	Fam115a	family with sequence similarity 115, member A	1.94	0.2	1.22	0.1	2.15	0.13	0.36	0.04	0.21	0.05	0.32	0.11
73652	NR_040262,NR_040260,NR_040261,NR_040259,NR_040258,NR_040257	2210408F21Rik	RIKEN cDNA 2210408F21 gene	3.6	0.47	3.76	0.9	3.77	0.23	4.61	0.7	3.75	0.54	4.63	0.27
28185	NM_138599	Tomm70a	translocase of outer mitochondrial membrane 70 homolog A (yeast)	12.55	1.18	12.68	0.75	13.65	1.57	12.56	0.82	12.36	0.57	14.74	0.58
225875	NM_153388	Lrfn4	leucine rich repeat and fibronectin type III domain containing 4	2.5	0.39	1.73	0.29	2.85	0.59	0.73	0.07	0.51	0.1	0.67	0.07
225876	NM_001001984	Kdm2a	lysine (K)-specific demethylase 2A	8.46	0.34	9.49	0.95	8.01	0.54	10.32	0.26	9.44	0.23	9.6	0.67
225870	NM_145495	Rin1	Ras and Rab interactor 1	0.26	0.05	0.31	0.03	0.28	0.04	0.14	0.05	0.1	0.02	0.11	0.02
22272	NM_025352	Uqcrq	ubiquinol-cytochrome c reductase, complex III subunit VII	30.47	1.69	34.6	4.71	33.85	4.59	19.97	2.25	17.4	3.7	20.93	2.23
22273	NM_025407	Uqcrc1	ubiquinol-cytochrome c reductase core protein 1	75.83	6.37	51.4	5.6	58.15	6.29	55.56	2.13	35.54	2.45	39.25	4.3
22271	NM_009477,NM_001159402,NM_001159401	Upp1	uridine phosphorylase 1	0.69	0.12	1.24	0.3	0.9	0.15	0.35	0.21	0.37	0.11	0.43	0.4
22276	NM_009479,NM_001302085,NM_001302086,NM_001302087	Uros	uroporphyrinogen-III synthase isoform 2	2.11	0.28	1.18	0.23	1.58	0.24	1.87	0.1	0.92	0.1	0.99	0.16
22275	NM_009478	Urod	uroporphyrinogen decarboxylase	21.33	1.4	16.02	2.09	23.55	0.81	17.68	1.14	11.51	1.09	14.89	1.23
22278	NM_009480	Usf1	upstream transcription factor 1	18.13	1.99	9.92	0.59	17.23	0.88	28.66	2.3	9.48	1.64	11.89	1.58
243853	NM_173430	Fkrp	fukutin related protein	8.29	1.01	8.46	0.97	8.34	0.82	7.33	0.32	8.05	0.41	8.91	0.52
74008	NM_028710,NM_001166177	Arsg	arylsulfatase G	2.08	0.23	1.49	0.15	1.77	0.11	5.01	0.38	3.17	0.44	3.36	0.38
74006	NM_001025947,NM_001276341,NR_075074,NM_001276340,NM_152816	Dnm1l	dynamin 1-like	4.55	1.52	2.82	1.22	3.97	1.11	4.22	0.61	3.01	0.81	3.3	0.59
74007	NM_001017525,NM_028709	Btbd11	BTB (POZ) domain containing 11	0.03	0.01	0.03	0.01	0.03	0.01	1.1	0.09	0.57	0.1	0.58	0.12
74002	NM_028707,NM_001289602,NR_110349	Psd2	PH and SEC7 domain-containing protein 2 isoform 2	0.04	0.02	0.04	0.01	0.03	0.02	0.04	0.02	0.03	0.01	0.04	0.02
27389	NM_013849,NM_001007268	Dusp13	dual specificity phosphatase 13	0.64	0.18	5.64	0.92	1.46	0.18	0.35	0.12	2.38	0.64	1.63	0.11
27388	NM_013782	Ptdss2	phosphatidylserine synthase 2	1.46	0.26	1.58	0.5	1.66	0.24	1.24	0.19	0.74	0.1	0.67	0.17
27384	NM_013778	Akr1c13	aldo-keto reductase family 1, member C13	15.13	0.9	10.56	0.86	14.05	1.08	15.48	1.54	9.14	0.64	11.5	1.38
27387	NM_013781,NM_001252547,NR_045535	Sh2d3c	SH2 domain containing 3C	6.76	0.64	8.22	0.85	9.8	0.75	4.65	0.64	2.88	0.23	3.76	0.38
73385	NM_028527	Fam177a	family with sequence similarity 177, member A	7.29	0.37	7.37	0.64	7.2	0.24	4.41	0.29	5.8	0.09	5.57	0.24
73389	NM_153198,NM_177993	Hbp1	high mobility group box transcription factor 1	34.58	1.15	52.82	1.95	37.47	2.07	52.11	2.96	63.09	2.98	48.89	2.59
99982	NM_133872	Kdm1a	lysine (K)-specific demethylase 1A	14.55	0.59	17.13	1.4	14.65	1.55	14.16	0.63	14.61	0.82	14.64	0.87
26386	NM_011939,NM_001256042,NR_045689,NM_001256044	Hsf4	heat shock transcription factor 4	0.69	0.07	1.06	0.26	0.97	0.26	0.29	0.08	0.37	0.03	0.37	0.2
26384	NM_011937	Gnpda1	glucosamine-6-phosphate deaminase 1	26.1	1.38	20.21	1.5	22.72	2.32	21.14	1.59	12.65	0.98	12.8	1.43
26385	NM_011938,NM_001286063,NM_001038018,NM_001286065,NM_001286064,NM_001112711,NM_001286066	Grk6	G protein-coupled receptor kinase 6	13.51	0.9	9.41	0.79	13.22	0.96	15.99	0.91	8.5	0.59	10.81	1.05
26382	NM_001159538,NM_013710	Fgd2	FYVE, RhoGEF and PH domain containing 2	6.91	0.6	3.52	0.73	5.09	0.39	19.56	0.78	7.38	0.52	8.86	0.57
26383	NM_011936	Fto	fat mass and obesity associated	4.35	0.16	3.25	0.92	3.66	0.33	6.24	0.47	3.59	0.18	4.26	0.47
26388	NM_011940,NM_008327	Ifi202b	interferon activated gene 202B	29.96	11.04	16.35	7.94	25.39	9.77	0.01	0.01	0.09	0.07	0.07	0.05
104721	NM_134040	Ddx1	DEAD (Asp-Glu-Ala-Asp) box polypeptide 1	21.06	1.34	20.39	0.82	22.26	0.9	15.94	1.05	14.39	0.84	17.07	0.92
64008	NR_073483,NM_001271843,NM_022026	Aqp9	aquaporin 9	0.16	0.09	2.51	0.37	0.17	0.04	0.04	0.02	0.19	0.06	0.07	0.05
104725	NM_134054	Sptssa	serine palmitoyltransferase, small subunit A	37	3.78	25.35	1.28	37.62	4.67	34.71	1.89	26.5	3.12	30.02	2.84
84113	NM_133949	Ptov1	prostate tumor over expressed gene 1	10.05	1.08	11.2	1.1	12.77	1.3	11.66	0.81	10.08	0.49	11.1	0.46
64933	NM_001122820,NM_029505	Ap3m2	adaptor-related protein complex 3, mu 2 subunit	5.66	0.44	3.24	0.42	4.69	0.52	6.04	0.44	2.67	0.23	3.12	0.26
64930	NM_022887,NM_001289576,NM_001289575	Tsc1	hamartin isoform 1	4.9	0.34	6.85	0.68	4.68	0.19	4.21	0.15	4.55	0.24	3.86	0.45
270058	NM_173013	Map1s	microtubule-associated protein 1S	11.86	1.34	15.77	2.25	15.7	1.9	12.89	1.9	14.05	0.27	14.57	1.3
64934	NM_022889	Pes1	pescadillo homolog 1, containing BRCT domain (zebrafish)	21.49	1.63	19.52	1.73	20.99	1.75	16.93	0.85	13.99	1.24	14.85	0.84
75062	NM_029157	Sf3a3	splicing factor 3a, subunit 3	17.17	0.69	14.66	1.24	14.87	1.21	13.64	0.55	10.52	0.75	10.84	0.84
75060	NR_073374	4930506C21Rik	RIKEN cDNA 4930506C21 gene	0.04	0.03	0.09	0.05	0.08	0.08	0.17	0.08	0.14	0.07	0.19	0.17
106389	NM_134111,NM_001113405,NM_001113401	Eaf2	ELL associated factor 2	0.04	0.02	0.13	0.06	0.09	0.05	0.1	0.04	0.1	0.05	0.08	0.04
70652	NM_027495	Tmem144	transmembrane protein 144	2.16	0.15	4.53	0.36	3.16	0.2	2.3	0.32	2.83	0.3	2.75	0.5
70650	NM_027494	Zcchc8	zinc finger, CCHC domain containing 8	6.4	0.16	9.1	0.45	7.17	0.27	5.53	0.3	7.1	0.43	6.74	0.63
14651	NM_024284,NM_001159626	Hagh	hydroxyacyl glutathione hydrolase	17.29	2.12	13.73	2.04	15.52	1.85	18.74	1.15	12.61	1.76	13.93	2.19
628705	NM_001164289	Phf11c	PHD finger protein 11C	0.88	0.25	0.95	0.19	0.91	0.21	0.92	0.12	0.72	0.07	0.76	0.17
71529	NM_001109685,NM_144531,NM_001109684	Kazn	kazrin, periplakin interacting protein	0.04	0.01	0.08	0.02	0.03	0.02	0.05	0.01	0.03	0.02	0.04	0.02
71523	NR_045276,NR_045275,NR_028317	8430429K09Rik	RIKEN cDNA 8430429K09 gene	0.55	0.08	0.63	0.17	0.57	0.11	0.66	0.14	0.51	0.14	0.42	0.05
71520	NM_027817	Grap	GRB2-related adaptor protein	13.6	1.32	17.92	1.8	12.62	1.67	9.15	0.88	10.18	0.86	7.96	0.92
71521	NM_001081321	Pds5a	PDS5, regulator of cohesion maintenance, homolog A (S. cerevisiae)	6.97	2.05	6.56	2.13	7.89	2.58	7.71	0.97	8.34	1.21	8.77	1.48
22631	NM_001253805,NM_001253807,NM_001253806,NM_011740	Ywhaz	tyrosine 3-monooxygenase/tryptophan 5-monooxygenase activation protein, zeta polypeptide	46.01	3.56	39.94	9.26	39.22	1.13	41.27	2.71	32.73	1.71	37.2	4.24
230098	NM_001013377	Arhgef39	Rho guanine nucleotide exchange factor (GEF) 39	1.47	0.31	0.67	0.17	1.35	0.11	0.4	0.04	0.19	0.13	0.16	0.1
230099	NM_139305	Car9	carbonic anhydrase 9	1.67	0.2	1.04	0.18	1.51	0.16	1.47	0.13	0.99	0.31	1.04	0.08
225467	NM_172627	Pggt1b	protein geranylgeranyltransferase type I, beta subunit	3.12	0.79	2.94	0.83	2.76	0.64	3.7	0.51	3.43	0.31	3.24	0.53
234967	NM_172289	Slc36a4	solute carrier family 36 (proton/amino acid symporter), member 4	16.12	1.25	19.47	2.15	18.11	2.36	13.71	0.49	15.76	1	17.39	1.19
66889	NM_001254761,NM_023270	Rnf128	ring finger protein 128	19.95	3.14	18.23	3.71	23.52	3.9	30.15	2.05	26.25	1.36	33.99	3.47
225791	NM_146090	Zadh2	zinc binding alcohol dehydrogenase, domain containing 2	1.09	0.19	1.2	0.49	1.21	0.2	1.54	0.27	1.42	0.17	1.68	0.45
72244	NM_028166,NM_001085385	1600014C10Rik	RIKEN cDNA 1600014C10 gene	7.99	0.71	4.15	0.42	5.91	0.53	7.87	0.64	3.21	0.22	3.92	0.88
72243	NR_045171	1700012D01Rik	RIKEN cDNA 1700012D01 gene	0.95	0.27	0.61	0.19	1.09	0.19	1.11	0.22	1.1	0.6	1.57	0.39
109672	NM_025797	Cyb5	cytochrome b-5	86.3	7.13	78.2	6.99	104.31	6.78	85.36	4.43	97.21	6.92	135.83	17.26
109674	NM_001289720,NM_028779,NM_001289719	Ampd2	AMP deaminase 2 isoform b	5.15	0.37	6.41	0.58	6.54	0.63	4.07	0.3	3.79	0.44	4.17	0.49
629159	NR_024331	1700008J07Rik	RIKEN cDNA 1700008J07 gene	0.7	0.1	0.65	0.12	0.67	0.08	0.83	0.12	1.06	0.14	1.18	0.24
109676	NM_001034168,NM_178655	Ank2	ankyrin 2, brain	0.21	0.03	0.13	0.03	0.11	0.03	0.33	0.04	0.32	0.06	0.34	0.06
226844	NM_001081259	Mfsd7b	major facilitator superfamily domain containing 7B	15.77	2.15	20.2	3.04	19.44	2.52	20.93	0.83	25.71	1.69	24.62	2.7
226841	NM_144879,NR_027352	Vash2	vasohibin 2	0.53	0.07	0.73	0.11	0.56	0.03	0.36	0.07	0.25	0.03	0.27	0.09
226849	NM_144880	Ppp2r5a	protein phosphatase 2, regulatory subunit B', alpha	37.58	2.13	38.46	2.86	38.82	2.9	30.47	0.96	34.98	2.73	36.95	1.55
103963	NM_133933	Rpn1	ribophorin I	70.78	6.67	78.4	7.88	73.62	6.58	41.6	2.19	45.83	4.02	44	3.12
69408	NM_139139	Dnajc17	DnaJ (Hsp40) homolog, subfamily C, member 17	6.64	1.12	4.64	0.89	5.37	0.65	5.98	0.6	3.36	0.54	4.18	0.34
240832	NM_172843,NM_022329,NM_001160182,NM_001160181,NM_001160180	Tor1aip2	torsin A interacting protein 2	32.29	1.29	41.67	2	35.93	1.91	24.65	1.41	39.21	2.6	40.33	3.35
277396	NM_177784	Klhl23	kelch-like 23	0.18	0.06	0.05	0.02	0.13	0.03	0.11	0.03	0.06	0.02	0.05	0.03
77036	NM_029843	1700109H08Rik	RIKEN cDNA 1700109H08 gene	0.22	0.14	0.24	0.11	0.32	0.17	0.16	0.06	0.38	0.28	0.37	0.17
77037	NM_029844	Mrap	melanocortin 2 receptor accessory protein	0.29	0.12	0.21	0.08	0.39	0.17	1.77	0.34	1.42	0.36	1.45	0.23
77034	NM_029841	2510039O18Rik	RIKEN cDNA 2510039O18 gene	29.22	3.05	21.39	3.06	28.31	3.48	25.84	2.04	21.02	1.18	27.27	1.64
77035	NM_029842	Kdm8	lysine (K)-specific demethylase 8	0.81	0.08	0.65	0.07	0.7	0.16	0.69	0.08	0.32	0.14	0.38	0.1
77032	NM_029840	Tstd3	thiosulfate sulfurtransferase (rhodanese)-like domain containing 3	5.21	0.24	3.33	0.34	4.88	0.4	3.52	0.57	1.89	0.07	2.2	0.29
77031	NM_178371,NM_148929	Slc9a8	solute carrier family 9 (sodium/hydrogen exchanger), member 8	4.4	0.47	5.12	0.71	4.04	0.39	4.15	0.23	4.48	0.37	3.7	0.42
77038	NM_001166024,NM_023854	Arfgap2	ADP-ribosylation factor GTPase activating protein 2	12.86	0.39	17.51	1.61	13.8	0.93	10.47	0.6	12.92	0.64	12.18	0.85
19775	NM_011273	Xpr1	xenotropic and polytropic retrovirus receptor 1	5.04	1.01	5.03	1.29	4.97	1.16	6.73	0.55	5	0.76	5.38	0.97
170461	NM_029019,NM_001289648,NM_001289649,NM_001289650	Stard6	stAR-related lipid transfer protein 6	0.27	0.07	0.29	0.11	0.38	0.06	0.51	0.09	0.32	0.16	0.34	0.13
19777	NM_011274	Uri1	URI1, prefoldin-like chaperone	4.75	0.39	6.06	0.3	6.01	0.53	4.43	0.25	4.48	0.3	4.7	0.41
329972	NM_177867	Spata21	spermatogenesis associated 21	0.03	0.01	0.06	0.03	0.03	0.04	0.03	0.03	0.04	0.03	0.02	0.03
329977	NM_177868	Fhad1	forkhead-associated (FHA) phosphopeptide binding domain 1	0.19	0.05	0.23	0.05	0.17	0.04	0.28	0.04	0.31	0.03	0.33	0.07
100041953	NM_001142441	Gm10094	predicted gene 10094	60.03	4.64	54.29	6.02	58.38	7.32	44.99	3.28	40.21	3.47	42.2	4.64
13522	NM_010082,NM_001048175,NM_183366,NR_102399	Adam28	a disintegrin and metallopeptidase domain 28	0.05	0	0.04	0.02	0.04	0.02	0.02	0	0.02	0.01	0.02	0.02
13521	NM_007885	Slc26a2	solute carrier family 26 (sulfate transporter), member 2	3.3	0.59	2.98	0.72	3.12	0.55	3.99	0.51	3.69	0.65	3.48	0.49
13528	NM_007886,NR_027869,NM_001162465,NR_027870	Dtnb	dystrobrevin, beta	1.63	0.15	1.97	0.23	1.83	0.19	1.03	0.11	1.19	0.11	1.1	0.27
623169	NR_030688	Gm6402	predicted pseudogene 6402	0.55	0.09	0.48	0.14	0.45	0.06	0.63	0.17	0.49	0.2	0.31	0.11
20723	NM_009256	Serpinb9	serine (or cysteine) peptidase inhibitor, clade B, member 9	3.39	0.3	2.7	0.18	3.3	0.3	2.69	0.32	2.51	0.4	3.56	0.72
20720	NM_009255	Serpine2	serine (or cysteine) peptidase inhibitor, clade E, member 2	2.56	0.25	2.55	0.22	2.61	0.21	0.44	0.04	0.37	0.14	0.48	0.13
20725	NM_001159748,NM_011459	Serpinb8	serine (or cysteine) peptidase inhibitor, clade B, member 8	15.89	0.67	27.84	1.4	18.05	1.23	5.76	0.57	22.24	2.29	17.12	1.41
20728	NM_011461	Spic	Spi-C transcription factor (Spi-1/PU.1 related)	1.52	0.17	5.83	0.5	2.59	0.45	6.25	1.03	22.75	1.27	26.52	2.84
20729	NM_001283030,NM_001283029,NM_011462,NM_001283028,NM_146043	Spin1	spindlin 1	7.38	0.66	8.75	1.21	8.2	0.37	9.03	0.4	9.18	0.12	9.02	0.81
100039968	NM_001099319	Gm12942	predicted gene 12942	5.75	0.83	4.02	0.49	5.08	0.7	8.12	0.67	6.01	1.01	6.07	0.66
320165	NM_199323,NM_177089	Tacc1	transforming, acidic coiled-coil containing protein 1	21.49	1.35	18.5	1.09	19.97	0.98	22.08	0.95	16.79	1.09	18.47	0.37
320162	NM_177088,NM_001166685	Cep95	centrosomal protein 95	1.87	0.18	2.58	0.25	2	0.32	2.06	0.16	2.27	0.16	1.91	0.28
320163	NR_045194	4930525G20Rik	RIKEN cDNA 4930525G20 gene	0.07	0.02	0.02	0.01	0.04	0.03	0.18	0.05	0.03	0.02	0.03	0.02
20090	NM_009093	Rps29	ribosomal protein S29	1221.66	177.02	1124.72	114.86	1259.02	100.08	944.15	51.75	825.7	105.6	683.51	80.46
20091	NM_016959	Rps3a1	ribosomal protein S3A1	554.03	35.32	555.15	37.14	565.85	36.22	473.79	29.48	498.78	37.87	484.42	29.6
102448	NM_001033209,NM_001199568	Xylb	xylulokinase homolog (H. influenzae)	0.47	0.11	0.34	0.06	0.37	0.06	0.34	0.03	0.15	0.05	0.18	0.03
54401	NM_018753	Ywhab	tyrosine 3-monooxygenase/tryptophan 5-monooxygenase activation protein, beta polypeptide	34.9	5.19	34.34	10.55	33.16	3.37	29.93	3.78	24.31	3.39	28.79	5.74
54402	NM_019442	Stk19	serine/threonine kinase 19	8.95	0.67	12.05	1.56	9.82	1.44	9.72	0.55	9.13	1.18	7.7	1.7
54405	NM_019443	Ndufa1	NADH dehydrogenase (ubiquinone) 1 alpha subcomplex, 1	71.08	8.48	63.58	7.79	69.48	5.35	50.46	3.04	43.9	4.35	46.25	4.24
70356	NM_133726	St13	suppression of tumorigenicity 13	33.57	2.5	33.93	2.05	32.82	1.68	26.63	1.04	29.84	1.24	29.87	1.78
70354	NM_177608	Secisbp2l	SECIS binding protein 2-like	6.73	1.68	5.33	1.46	6.67	1.71	12	1.46	10.01	1.24	11.73	1.58
70355	NM_001110337,NM_147217,NM_001110338	Gprc5c	G protein-coupled receptor, family C, group 5, member C	0.87	0.1	0.3	0.03	0.47	0.07	6.82	0.47	1.33	0.18	1.36	0.08
70350	NM_027395	Basp1	brain abundant, membrane attached signal protein 1	54.23	7.56	89.91	10.5	65.69	7.81	33.14	2.42	62.51	8.11	66.71	6.75
70351	NR_104465,NM_001114131,NM_146081	Ppp4r1	protein phosphatase 4, regulatory subunit 1	15.13	0.64	15.83	1.68	15.2	0.62	15.35	0.7	14.52	0.63	16.02	0.86
70359	NM_032544	Gtpbp3	GTP binding protein 3	5.51	0.76	3.84	0.49	5.57	0.64	4.42	0.43	1.93	0.37	2.61	0.21
100417829	NR_040453	Gm17757	predicted gene, 17757	1.08	0.42	0.56	0.22	0.66	0.17	3.36	1.73	1.86	0.85	2.1	0.23
211936	NM_177600	Ccdc73	coiled-coil domain containing 73	0.08	0.03	0.04	0.02	0.06	0.03	0.12	0.03	0.04	0.03	0.04	0.01
231841	NR_074085,NM_001276287,NM_181066	Brat1	BRCA1-associated ATM activator 1	4.29	0.33	3.42	0.59	4.16	0.4	4.72	0.29	2.91	0.42	2.66	0.32
18004	NM_175089,NM_001293638,NM_001293639,NM_001293637	Nek1	serine/threonine-protein kinase Nek1 isoform 4	0.66	0.2	0.37	0.16	0.55	0.15	0.75	0.06	0.37	0.1	0.51	0.07
18005	NM_010892	Nek2	NIMA (never in mitosis gene a)-related expressed kinase 2	1.47	0.11	1.27	0.07	1.48	0.27	0.22	0.03	0.13	0.03	0.14	0.09
18007	NM_008684,NM_001042752	Neo1	neogenin	1.15	0.08	1.25	0.18	1.22	0.09	1.01	0.09	0.98	0.14	1.02	0.09
319924	NM_177034	Apba1	amyloid beta (A4) precursor protein binding, family A, member 1	4.26	0.28	3.67	0.34	3.62	0.33	4.87	0.48	3.17	0.25	3.47	0.33
14583	NM_013528	Gfpt1	glutamine fructose-6-phosphate transaminase 1	1.83	0.42	2.61	0.83	1.35	0.33	1.58	0.16	2.04	0.26	1.54	0.42
381524	NR_033140,NR_033139	AI427809	expressed sequence AI427809	0.08	0.02	0.09	0.07	0.09	0.03	0.38	0.1	0.44	0.09	0.37	0.13
381522	NM_198660	E230008N13Rik	RIKEN cDNA E230008N13 gene	0.02	0.01	0.05	0.03	0.03	0.02	0.05	0.01	0.07	0.05	0.04	0.01
17997	NM_008682	Nedd1	neural precursor cell expressed, developmentally down-regulated gene 1	2.95	0.67	1.85	0.32	2.73	0.65	3.41	0.41	2.22	0.23	2.75	0.32
17995	NM_133666	Ndufv1	NADH dehydrogenase (ubiquinone) flavoprotein 1	39.41	3.83	32.45	4.19	38.59	3.15	28.82	1.55	22.48	2.23	26.42	2.37
17993	NM_010887	Ndufs4	NADH dehydrogenase (ubiquinone) Fe-S protein 4	18.6	0.75	17.2	1.22	18.47	1.13	14.51	1.08	12.15	1.48	13.87	1.28
17992	NM_010886	Ndufa4	NADH dehydrogenase (ubiquinone) 1 alpha subcomplex, 4	158.08	10.66	135.87	17.93	164.22	7.19	112.08	8.04	92.94	6.22	102.75	6.09
17991	NM_010885	Ndufa2	NADH dehydrogenase (ubiquinone) 1 alpha subcomplex, 2	101.86	9.59	93.98	13.9	107.85	8.17	79.79	5.07	70.52	5.65	73.55	6.2
19744	NM_053075	Rheb	Ras homolog enriched in brain	17.62	0.19	19.41	1.1	17.69	1.88	15.78	1.18	17.75	0.61	18.46	2.11
17999	NM_010890	Nedd4	neural precursor cell expressed, developmentally down-regulated 4	1.93	0.24	1.68	0.33	1.77	0.31	0.43	0.06	0.33	0.05	0.51	0.11
50878	NM_016964	Stag3	stromal antigen 3	0.5	0.03	0.4	0.06	0.55	0.06	0.14	0.02	0.07	0.04	0.1	0.02
110784	NM_001083906	Nr3c2	nuclear receptor subfamily 3, group C, member 2	0.3	0.06	0.27	0.05	0.23	0.05	0.42	0.08	0.35	0.05	0.41	0.1
50875	NM_016963	Tmod3	tropomodulin 3	14.52	1.71	13.81	1.28	14.54	2.12	18.82	0.73	18.21	0.76	19.6	1.01
50874	NM_016712	Tmod4	tropomodulin 4	0.32	0.07	0.29	0.08	0.36	0.09	0.04	0.05	0.07	0.11	0.01	0.02
50877	NM_016720	Neu3	neuraminidase 3	0.24	0.06	0.24	0.08	0.21	0.03	0.29	0.04	0.19	0.04	0.18	0.05
50873	NM_016694	Park2	Parkinson disease (autosomal recessive, juvenile) 2, parkin	1.27	0.12	1.11	0.09	1.19	0.22	1.85	0.17	1.54	0.23	1.6	0.12
66966	NM_025873	Trit1	tRNA isopentenyltransferase 1	3.16	0.1	3.13	0.29	3.08	0.58	3.26	0.31	2.87	0.46	2.51	0.16
66967	NM_001039644	Edem3	ER degradation enhancer, mannosidase alpha-like 3	5.29	1.4	4.4	1.48	5.39	1.49	5.26	0.54	4.45	0.56	5.52	0.86
66964	NM_025872	Golt1b	golgi transport 1 homolog B (S. cerevisiae)	14.73	0.36	17.32	0.57	15.74	0.42	9.2	0.46	11.49	1.12	10.9	1.14
66965	NM_153775	Ctu2	cytosolic thiouridylase subunit 2 homolog (S. pombe)	2.85	0.28	2.81	0.34	2.85	0.38	2	0.15	2.27	0.29	1.83	0.17
66962	NM_025870	Swsap1	SWIM type zinc finger 7 associated protein 1	3.2	0.3	2.21	0.28	2.77	0.4	2.98	0.3	1.32	0.23	1.26	0.11
66960	NM_024185	Fam188a	family with sequence similarity 188, member A	5.64	0.55	4.97	0.52	5.6	0.68	5.32	0.62	5.63	0.69	6.37	0.25
66961	NR_003513	Neat1	nuclear paraspeckle assembly transcript 1 (non-protein coding)	81.16	24.64	58.99	18.3	66.18	11.34	75.05	12.47	40.41	7.01	42.93	11.28
56317	NM_019805	Anapc7	anaphase promoting complex subunit 7	6.38	0.38	7.15	0.4	6.42	0.45	5.66	0.39	5.21	0.65	4.76	0.46
56312	NM_019738	Nupr1	nuclear protein transcription regulator 1	10.84	1.22	52.67	5.4	11.94	0.93	7.72	0.84	49.23	1.56	29.77	6.27
56310	NM_019726	Gps2	G protein pathway suppressor 2	19.85	1.88	21.17	4.18	21.63	1.74	19.91	1.07	19.36	2.27	19.78	3.51
12455	NM_009833	Ccnt1	cyclin T1	5.39	0.35	6.66	0.99	5.31	0.86	6.23	0.41	8.56	0.35	7.39	0.97
12454	NM_009832	Ccnk	cyclin K	2.63	0.25	3.62	1.67	2.37	0.27	2.63	0.21	1.96	0.25	1.89	0.13
12457	NM_009834	Ccrn4l	CCR4 carbon catabolite repression 4-like (S. cerevisiae)	1.43	0.17	2.65	0.44	1.6	0.03	1.25	0.11	4.57	0.22	3.27	0.4
12450	NM_009831	Ccng1	cyclin G1	18.88	3.8	13.75	3.05	18.91	4.2	22.33	2.67	20.03	1.8	20.21	1.87
12453	NM_017367	Ccni	cyclin I	26.3	1.19	23.05	2.66	23.55	2.34	32.28	2.19	24.77	1.29	24.5	0.8
12452	NM_007635	Ccng2	cyclin G2	7.1	0.33	5.64	0.88	6.16	0.59	12.83	0.78	13.32	1.04	7.95	0.75
100045469	NR_040358,NR_040359	Gm14204	predicted gene 14204	0.01	0	0.01	0.01	0.01	0	0.02	0.01	0.02	0.01	0.03	0.01
100134990	NR_004857	Gm12060	predicted gene 12060	0.11	0.06	0.01	0.02	0.04	0.05	0.12	0.06	0.05	0.05	0.06	0.06
100041546	NM_001099217	Ly6c2	lymphocyte antigen 6 complex, locus C2	0.46	0.22	0.43	0.25	0.4	0.12	11.73	0.99	10.67	0.89	18.38	4.18
57248	NM_020498	Ly6i	lymphocyte antigen 6 complex, locus I	0.43	0.07	0.36	0.06	0.39	0.16	2.81	0.61	2.45	0.4	3.19	1.83
57247	NM_020497	Zfp276	zinc finger protein (C2H2 type) 276	5.4	0.45	4.03	0.51	5.21	0.29	5.81	0.29	3.18	0.13	3.94	0.27
545681	NR_102394,NR_102393	Gm12992	predicted gene 12992	1.18	0.18	1.17	0.28	1.16	0.07	1.16	0.17	0.96	0.12	0.95	0.17
81701	NM_152922	Egfl8	EGF-like domain 8	0.39	0.14	0.37	0.1	0.49	0.19	0.55	0.05	0.52	0.16	0.48	0.12
81703	NM_001205053,NM_001205052,NM_030887	Jdp2	Jun dimerization protein 2	3.18	0.41	13.17	2.12	4.27	0.41	2.95	0.14	18.1	1.41	10.33	1.8
81702	NM_030886,NM_198010	Ankrd17	ankyrin repeat domain 17	4.27	0.99	6.13	1.89	4.14	0.93	5.22	0.55	5.83	0.83	5.01	0.9
100038734	NR_033535	Gm10845	predicted gene 10845	5.2	0.71	5.63	0.82	5.02	0.52	3.62	0.26	2.8	0.69	2.35	0.59
17171	NM_008552	Mas1	MAS1 oncogene	0.03	0.02	0.02	0.03	0.02	0.01	0.12	0.06	0.04	0.03	0.03	0.02
68107	NM_026562	Cntd1	cyclin N-terminal domain containing 1	0.13	0.06	0.15	0.07	0.09	0.03	0.09	0.03	0.08	0.04	0.06	0.01
68108	NR_015463,NR_027887	9430008C03Rik	RIKEN cDNA 9430008C03 gene	2.09	0.3	1.68	0.21	2.2	0.16	1.41	0.22	1.42	0.17	1.73	0.16
17179	NM_001285853,NM_001285855,NM_001285854,NM_010768	Matk	megakaryocyte-associated tyrosine kinase	12.56	1.67	8.65	1.37	11.82	1.19	12.34	1.11	8.13	1.21	8.87	0.39
380601	NM_001146084,NM_198176	Fastkd5	FAST kinase domains 5	3.32	0.11	3.69	0.24	3.42	0.29	3.57	0.28	3.86	0.26	4.69	0.43
380608	NM_147155	Tagap1	T cell activation GTPase activating protein 1	4.42	0.23	4.09	0.48	4.62	0.29	4.44	0.18	4.04	0.24	3.61	0.54
58222	NM_001163753,NM_021411	Rab37	RAB37, member of RAS oncogene family	0.08	0.03	0.08	0.05	0.04	0.02	0.16	0.03	0.08	0.04	0.07	0.04
58223	NM_021412,NM_001164197	Mmp19	matrix metallopeptidase 19	5	0.67	4.79	0.9	5.78	0.4	5.61	0.34	3.97	0.52	5.21	0.53
58227	NM_021416	Fam184b	family with sequence similarity 184, member B	0.05	0.02	0.07	0.04	0.04	0.01	0.06	0.02	0.04	0.03	0.04	0.03
58229	NM_001159697	Efcc1	EF hand and coiled-coil domain containing 1	0.04	0.01	0.31	0.1	0.05	0.05	0.02	0.01	0.06	0.04	0.01	0.01
52713	NM_025602	Ccdc59	coiled-coil domain containing 59	11.77	0.75	18.38	1.68	13.84	1.03	10.76	0.65	13.62	0.92	14.01	1.1
67170	NR_028298	2610306M01Rik	RIKEN cDNA 2610306M01 gene	1.55	0.24	0.75	0.24	1.03	0.21	1.8	0.19	0.65	0.33	1.05	0.44
67171	NM_001286986,NM_001286987,NM_001025582,NM_026013	Dram2	DNA-damage regulated autophagy modulator 2	17	2.67	16.25	3.07	18.47	3.96	18.12	2.09	17.61	1.45	18.11	1.15
67177	NM_026014	Cdt1	chromatin licensing and DNA replication factor 1	9.62	1.35	17.12	2.14	13.22	1.76	6.72	0.78	12.4	0.88	9.1	0.66
100037282	NM_001083945	Rsph3b	radial spoke 3B homolog (Chlamydomonas)	5.25	0.36	4.24	0.46	5.06	0.51	6.94	0.41	4.16	0.32	4.46	0.11
100037283	NM_001083938	Rnaset2a	ribonuclease T2A	110.77	9.1	91.4	9.76	104.01	7.82	78.91	4.93	64.04	3.43	66.99	8.86
72083	NM_029354	Mzt2	mitotic spindle organizing protein 2	6.26	0.6	4.62	0.86	5.76	0.57	4.82	0.47	2.62	0.49	2.99	0.46
72084	NM_001111025,NM_024464	Pigx	phosphatidylinositol glycan anchor biosynthesis, class X	15.46	1.55	10	1.2	15.12	1.42	14.09	1.1	9.98	1.05	12.36	0.96
72085	NR_104360,NR_104361,NM_001285839	Osgepl1	O-sialoglycoprotein endopeptidase-like 1	1.08	0.18	0.9	0.11	1.31	0.11	1.02	0.1	0.53	0.13	0.82	0.07
68815	NM_133700	Btbd10	BTB (POZ) domain containing 10	6.55	0.45	7.43	0.33	7.1	0.52	5.24	0.27	5.13	0.8	5.59	0.26
68816	NM_026845	Ppil1	peptidylprolyl isomerase (cyclophilin)-like 1	8.84	0.88	5.58	0.9	8.81	1.39	6.27	0.56	4.47	0.85	5.89	0.69
68817	NM_001017966	Ddi2	DNA-damage inducible protein 2	15.29	1.12	11.44	0.88	13.86	0.69	18.32	1.22	7.88	0.64	8.5	0.95
68810	NM_199465	Nexn	nexilin	0.2	0.1	0.17	0.08	0.19	0.06	0.22	0.06	0.21	0.11	0.17	0.07
68813	NM_177780	Dock5	dedicator of cytokinesis 5	1.31	0.16	0.97	0.2	1.02	0.1	0.93	0.09	0.47	0.05	0.56	0.13
216292	NM_207522	Mettl25	methyltransferase like 25	4.09	0.32	4.02	0.34	3.68	0.38	3.65	0.07	2.71	0.37	2.89	0.47
67797	NM_026382	Snrnp48	small nuclear ribonucleoprotein 48 (U11/U12)	3.35	0.27	3.34	0.31	3.59	0.32	2.9	0.29	3.24	0.35	3.84	0.34
67795	NM_001146342,NM_001167818	Rnls	renalase, FAD-dependent amine oxidase	2.77	0.39	2.17	0.36	2.7	0.32	1.72	0.2	1.33	0.29	1.29	0.11
107045	NM_134137	Lars	leucyl-tRNA synthetase	13.39	1.1	14.49	0.88	12.11	0.7	9.8	0.52	7.57	0.51	7.81	0.42
107047	NM_134138	Psmg2	proteasome (prosome, macropain) assembly chaperone 2	6.13	0.22	3.74	0.38	5.5	0.43	5.64	0.58	2.73	0.49	3.39	0.32
66229	NM_025433	Rpl7l1	ribosomal protein L7-like 1	26.89	2.37	27.44	2.2	29.85	2.75	25.46	1.82	26.47	2.77	27.27	1.9
66225	NM_025431	Llph	LLP homolog, long-term synaptic facilitation (Aplysia)	19.24	1.63	22.46	2.08	20.66	1.45	17.42	1.02	17.92	1.13	17.57	1.52
66226	NM_025432	Trappc2	trafficking protein particle complex 2	3.72	0.87	1.94	0.71	3.67	1.13	3.43	0.31	2.7	0.78	3.11	0.56
66220	NM_025428,NM_001037762	Zdhhc12	zinc finger, DHHC domain containing 12	6.52	0.87	6.29	0.53	7.83	0.48	5.84	0.56	5.34	0.56	6.56	1.06
66223	NM_025430	Mrpl35	mitochondrial ribosomal protein L35	3.9	0.12	3.64	0.25	3.93	0.38	3.1	0.16	2.45	0.32	2.86	0.37
66222	NM_025429	Serpinb1a	serine (or cysteine) peptidase inhibitor, clade B, member 1a	0.75	0.19	0.31	0.06	0.4	0.1	1.02	0.19	0.44	0.14	1.21	0.3
209773	NM_172477	Dennd2a	DENN/MADD domain containing 2A	0.96	0.1	1.43	0.16	1.23	0.14	2.51	0.3	2.14	0.23	2.57	0.25
73024	NM_133749	Emc7	ER membrane protein complex subunit 7	46.81	2.7	53.51	3.31	47.86	4.48	37.09	1.71	39.3	2.77	40.41	2.57
70934	NR_038173,NR_038172	4931403G20Rik	RIKEN cDNA 4931403G20 gene	0.18	0.04	0.08	0.01	0.12	0.04	0.2	0.05	0.08	0.08	0.14	0.05
100900	NM_153571	Hscb	HscB iron-sulfur cluster co-chaperone homolog (E. coli)	18.22	1.49	20.08	2.74	17.7	1.58	14.13	0.81	12.47	1.97	9.83	0.57
23936	NM_011838	Lynx1	Ly6/neurotoxin 1	0.13	0.04	0.09	0.03	0.11	0.02	0.12	0.02	0.05	0.02	0.05	0.05
104027	NM_177340,NM_001109975	Synpo	synaptopodin	0.27	0.07	0.12	0.1	0.17	0.08	0.03	0.01	0.02	0.01	0.02	0.01
23938	NM_011840	Map2k5	mitogen-activated protein kinase kinase 5	7.34	0.68	9.74	1.05	7.62	0.32	7.11	0.56	6.62	0.28	7.06	0.77
23939	NM_011841,NM_001291036,NM_001291037,NM_001291034,NM_001291035,NM_001291033	Mapk7	mitogen-activated protein kinase 7 isoform c	7.65	0.62	9.3	0.95	7.91	0.75	7.14	0.46	6.35	0.26	6.53	0.67
65945	NM_001290989,NM_023051	Clstn1	calsyntenin-1 isoform 2 precursor	3.51	0.26	2.75	0.29	2.9	0.53	2.7	0.16	1.58	0.21	1.63	0.28
27224	NM_013736	Tceb3	transcription elongation factor B (SIII), polypeptide 3	23.52	0.9	22.84	1.35	23.72	1.14	23.03	1.17	15.96	0.78	17.92	0.75
27225	NM_020494,NM_001159502	Ddx24	DEAD (Asp-Glu-Ala-Asp) box polypeptide 24	35.75	1.78	41.95	3.15	35.9	2.42	29.77	1.28	31.8	1.63	33.63	1.91
27223	NM_001290830,NM_013735	Trp53bp1	tumor suppressor p53-binding protein 1 isoform b	2.09	0.29	1.27	0.21	1.56	0.13	1.89	0.18	0.99	0.05	1.09	0.07
27221	NM_013733	Chaf1a	chromatin assembly factor 1, subunit A (p150)	2.48	0.33	1.18	0.14	2	0.21	1.2	0.15	0.34	0.08	0.55	0.05
320150	NM_172554	Zdhhc17	zinc finger, DHHC domain containing 17	1.78	0.3	1.58	0.37	1.56	0.14	2.4	0.21	1.87	0.16	2	0.28
74270	NM_028846	Usp20	ubiquitin specific peptidase 20	2.3	0.28	2.6	0.13	2.89	0.54	2.05	0.12	1.52	0.13	1.4	0.16
74277	NM_028850	Chic2	cysteine-rich hydrophobic domain 2	9.22	0.47	15.32	1.16	10.54	0.66	10.15	0.56	17.82	1.54	14.51	2.06
70591	NM_027472	5730455P16Rik	RIKEN cDNA 5730455P16 gene	1.75	0.19	1.66	0.21	1.67	0.08	2.13	0.15	1.35	0.16	1.32	0.19
70592	NR_045500	5730480H06Rik	RIKEN cDNA 5730480H06 gene	0.27	0.12	0.14	0.03	0.27	0.07	0.37	0.04	0.14	0.07	0.17	0.12
70598	NM_001081243	Filip1	filamin A interacting protein 1	0.03	0.02	0.03	0.02	0.02	0.02	0.05	0.02	0.03	0.01	0.04	0.03
70599	NM_080558	Ssfa2	sperm specific antigen 2	10.28	1.67	19.69	7.53	12.63	1.61	10.12	1.23	18.63	1.75	17.25	3.53
218333	NM_144837	BC018507	cDNA sequence BC018507	4.76	0.89	4.11	1.03	3.89	0.63	4.82	0.48	2.99	0.11	3.37	0.7
218335	NM_146047	Clptm1l	CLPTM1-like	49.51	3.29	41.87	3.55	42.9	5.36	39.65	2.45	30.69	1.68	32.18	1.18
18637	NM_011070	Pfdn2	prefoldin 2	5.62	1.29	8.3	1.9	7.64	1.07	4.4	0.93	5.8	1.31	6.84	2.14
18636	NM_008823	Cfp	complement factor properdin	276.73	21.26	240.68	32.87	295.35	15.17	209.2	14.64	167.87	12.16	199.2	22.2
[truncated: 12,026 more rows]

## Sheet: Leishmania
Transcript_Locus	Transcript_Length	Gene_ID	Type	Product	La-arg-_BALB/c	SD	La-WT_BALB/c	SD	La-arg-_C57BL/6	SD	La-WT_C57BL/6	SD
					mean		mean		mean		mean
LmxM.00:9220-10375	1155	LmxM.22.1690partial	protein_coding	unspecified product	0.697455	0.624645	0.586586	0.218778	0.483271	0.101013	0.41209	0.100341
LmxM.00:10378-13790	3412	LmxM.34.0540a	protein_coding	hypothetical protein (pseudogene) (fragment)	0.178471	0.153242	0.065655	0.0374102	0.113548	0.06044	0.035324	0.022745
LmxM.00:13791-14076	285	LmxM.33.1680	protein_coding	amastin-like surface protein, putative	2.24401	0.990149	4.94838	2.46724	2.61981	0.764101	4.94133	1.00129
LmxM.00:16219-18016	1797	LmxM.19.1345apartial	protein_coding	unspecified product	2.91828	0.97545	2.4534	0.607179	2.50136	0.271879	2.22681	0.263324
LmxM.00:19034-21662	2628	LmxM.34.0540b	protein_coding	unspecified product	0.288268	0.284202	0.173593	0.149911	0.242572	0.112308	0.0902123	0.0393133
LmxM.00:21664-22228	564	LmxM.33.1920c	protein_coding	amastin-like surface protein, putative (fragment)	3.95223	0.676221	6.96936	0.658932	4.90881	0.48167	7.18261	0.321157
LmxM.00:24300-25332	1032	LmxM.33.1740	protein_coding	unspecified product	14.3053	2.91387	24.3768	1.5066	18.7793	0.962372	24.8044	2.39472
LmxM.00:30177-30798	621	LmxM.33.1720	protein_coding	unspecified product	16.3812	2.05483	27.6596	2.07761	19.778	1.38561	26.0076	1.79507
LmxM.00:33898-35236	1338	LmxM.30.0440b	protein_coding	unspecified product	190.197	19.7399	172.242	7.20538	182.412	7.28375	168.786	15.9543
LmxM.00:36612-37197	585	LmxM.33.1820	protein_coding	amastin-like surface protein, putative	12.4813	2.24371	30.8656	7.50165	16.8118	1.32811	26.4874	4.02405
LmxM.00:39395-40640	1245	LmxM.33.1810	protein_coding	tuzin-like protein	33.3121	7.22187	41.822	7.15963	37.7906	2.55455	37.5773	4.02858
LmxM.00:43024-44035	1011	LmxM.11.1120	protein_coding	unspecified product	33.6911	8.04537	41.626	3.30772	40.4392	2.06022	46.7094	3.09777
LmxM.00:45071-45515	444	LmxM.11.1130partial	protein_coding	unspecified product	1036.89	224.507	1019.88	81.9658	1225.67	113.27	1002.8	72.6993
LmxM.00:45537-47403	1866	LmxM.30.0960	protein_coding	unspecified product	37.2235	2.25259	26.375	1.54061	31.5476	2.04069	19.6496	0.582129
LmxM.00:53151-55017	1866	LmxM.30.0950	protein_coding	unspecified product	47.3081	1.11756	30.489	2.0867	40.1654	1.12699	23.5308	0.727904
LmxM.00:61485-63948	2463	LmxM.30.1440a	protein_coding	unspecified product	24.8801	3.55047	19.7232	2.2769	22.7094	1.07117	18.1946	1.79347
LmxM.00:64924-65653	729	LmxM.30.0470b	protein_coding	unspecified product	104.308	25.1511	139.902	15.9899	142.466	4.71117	152.416	12.0598
LmxM.00:68061-69588	1527	LmxM.30.0460b	protein_coding	unspecified product	20.6127	4.05564	22.8467	1.23782	23.9934	1.38897	22.7051	2.05717
LmxM.00:70426-72001	1575	LmxM.23.0870	protein_coding	unspecified product	10.2612	1.48229	8.68121	0.90281	9.87342	1.00078	9.36235	1.04274
LmxM.00:74587-76048	1461	LmxM.23.0880a	protein_coding	unspecified product	11.1116	1.41194	9.20238	1.39987	11.4819	1.22897	9.8304	1.25581
LmxM.00:77472-78099	627	LmxM.30.0450g	protein_coding	unspecified product	1.30853	0.545887	3.2768	1.16853	1.79649	0.13539	3.54404	1.46108
LmxM.00:79065-79641	576	LmxM.33.1920d	protein_coding	amastin-like surface protein, putative	4.23386	0.707542	7.77058	0.690429	5.50563	0.484787	8.15552	0.500495
LmxM.00:84987-86232	1245	LmxM.33.1610	protein_coding	tuzin-like protein	59.149	12.8654	72.6296	8.56735	65.0715	4.72838	69.3614	6.87919
LmxM.00:89028-89610	582	LmxM.33.1600	protein_coding	unspecified product	3.785	1.14757	4.87682	1.23217	4.74548	0.640379	5.81841	0.971833
LmxM.00:91832-93662	1830	LmxM.33.1590	protein_coding	tuzin-like protein	83.8	16.6188	102.814	12.0264	93.8916	6.58753	95.8482	10.1694
LmxM.00:93785-95027	1242	LmxM.27.1580a	protein_coding	unspecified product	9.06628	2.74518	6.67726	0.214655	6.29761	0.864203	5.55503	0.738857
LmxM.00:99158-100052	894	LmxM.27.1560a	protein_coding	unspecified product	29.1696	4.94699	36.5717	2.2976	37.5593	1.66394	37.7926	2.11221
LmxM.00:100053-100413	360	LmxM.30.1450partial	protein_coding	unspecified product	200.485	43.6139	421.346	44.3725	279.268	19.1619	523.327	47.4018
LmxM.00:105999-106635	636	LmxM.30.0450a	protein_coding	unspecified product	0.818237	0.351568	1.13851	0.486691	0.741855	0.230363	1.44239	0.22874
LmxM.00:112648-113156	508	LmxM.30.0440a	protein_coding	unspecified product	65.4375	6.86952	60.3994	3.24686	64.152	4.72787	57.6544	6.35123
LmxM.00:113158-117442	4284	LmxM.22.1690a	protein_coding	unspecified product	0.664038	0.286369	0.398955	0.07429	0.516449	0.196622	0.384721	0.139062
LmxM.00:118370-119705	1335	LmxM.30.1440c	protein_coding	unspecified product	4.17151	2.61023	1.56259	0.502386	2.73891	0.738372	1.19521	0.402682
LmxM.00:124631-126806	2175	LmxM.30.0440	protein_coding	unspecified product	381.009	37.8925	342.896	24.9057	370.68	16.2258	335.878	41.9355
LmxM.00:129182-132008	2826	LmxM.30.0430	protein_coding	unspecified product	304.178	21.7549	258.156	13.8658	365.002	7.02503	287.247	17.3772
LmxM.00:133278-135639	2361	LmxM.30.0460a	protein_coding	unspecified product	36.3732	8.25538	40.6408	2.19865	42.4476	1.18427	42.8516	3.79598
LmxM.00:138646-157612	18966	LmxM.34.0520b	protein_coding	hypothetical protein (pseudogene) (fragment)	0.323972	0.292595	0.132633	0.0271717	0.23218	0.0799294	0.0867679	0.0259818
LmxM.00:162063-164349	2286	LmxM.34.0540	protein_coding	unspecified product	2.27978	1.75744	2.15638	0.261864	1.43057	0.575081	1.56251	0.489055
LmxM.00:164350-164752	402	LmxM.33.1830b	protein_coding	unspecified product	14.1789	3.4579	21.3282	2.94556	20.2725	1.73776	23.6668	3.74311
LmxM.00:167227-169336	2109	LmxM.15.0440c	protein_coding	hypothetical protein (fragment)	430.744	98.8741	234.349	80.3749	463.092	54.5439	194.534	44.4723
LmxM.00:169851-170811	960	LmxM.26.1690	protein_coding	unspecified product	197.046	37.4546	250.665	21.2396	184.995	9.48126	224.105	15.7517
LmxM.00:173260-174340	1080	LmxM.11.1220a	protein_coding	unspecified product	53.8218	6.65361	49.6796	5.40647	52.2526	1.34435	41.1361	4.65405
LmxM.00:174341-186239	11898	LmxM.34.0500a	protein_coding	unspecified product	0.587121	0.619721	0.200695	0.0797141	0.365201	0.170662	0.0986812	0.0252024
LmxM.00:190197-190833	636	LmxM.30.0450b	protein_coding	unspecified product	35.0983	6.45755	78.791	7.82052	49.3673	4.72143	94.948	10.4477
LmxM.00:193253-194249	996	LmxM.08.1040c	protein_coding	unspecified product	42.5489	9.45984	89.6968	3.17045	49.9864	1.80652	75.3631	5.23
LmxM.00:195592-196303	711	LmxM.08.1030	protein_coding	unspecified product	50.2577	12.5233	113.645	4.59209	57.6158	1.96217	92.1053	8.38415
LmxM.00:198354-198780	426	LmxM.33.1800	protein_coding	unspecified product	4.96511	1.36463	8.53531	3.27937	5.08608	2.29701	6.66397	3.96265
LmxM.00:198996-199791	795	LmxM.34.0400a	protein_coding	unspecified product	616.531	142.522	612.368	18.3065	646.947	63.4618	619.08	41.7884
LmxM.00:200850-201645	795	LmxM.34.0400b	protein_coding	unspecified product	616.108	142.637	612.109	18.3306	642.367	68.68	617.645	41.7863
LmxM.00:202493-204611	2118	LmxM.34.2810b	protein_coding	unspecified product	108.779	11.5925	118.008	6.46842	128.132	3.18848	128.724	7.37385
LmxM.00:208491-208815	324	LmxM.30.0460f	protein_coding	unspecified product	100.486	28.667	121.232	15.0836	138.924	9.03972	136.377	21.3621
LmxM.00:211327-211906	579	LmxM.33.1900	protein_coding	unspecified product	9.86809	2.09941	14.7677	2.9476	10.956	1.27666	12.8368	0.62106
LmxM.00:214156-215003	847	LmxM.33.1890	protein_coding	tuzin-like protein	44.6424	11.5429	59.8038	8.33665	54.0296	10.0639	53.2899	10.4872
LmxM.00:215625-216201	576	LmxM.33.1920a	protein_coding	amastin-like surface protein, putative	4.22687	0.70115	7.76931	0.659863	5.51702	0.518464	8.0461	0.423812
LmxM.00:217563-218046	483	LmxM.16.0890a	protein_coding	unspecified product	15.1547	4.22884	16.9695	3.23209	17.3177	0.556774	17.5533	1.85579
LmxM.00:221430-224235	2805	LmxM.16.1010partial	protein_coding	unspecified product	10.5702	2.31604	9.53891	1.23941	13.3539	0.710449	8.842	1.1539
LmxM.00:224367-225060	693	LmxM.08.1050	protein_coding	unspecified product	20.1688	5.31079	38.6029	4.80395	25.2561	1.56698	34.5691	2.0333
LmxM.00:226407-227919	1512	LmxM.08.1040	protein_coding	unspecified product	169.962	42.2885	402.818	13.938	195.843	9.47066	339.625	34.5813
LmxM.00:228217-229579	1362	LmxM.20.1365	protein_coding	unspecified product	4.07091	0.774778	2.99326	0.299762	2.93363	0.397033	2.48778	0.701394
LmxM.00:232202-233241	1039	LmxM.20.1370a	protein_coding	unspecified product	0.743403	0.322233	0.375092	0.184249	0.31332	0.156966	0.224168	0.126912
LmxM.00:234023-234536	513	LmxM.24.1500a	protein_coding	unspecified product	70.6769	9.04625	85.3093	5.15992	70.0711	5.43462	77.6837	3.49161
LmxM.00:237097-239685	2588	LmxM.17.0190partial	protein_coding	unspecified product	7.57773	4.42858	3.37305	0.613495	4.19673	0.512511	2.38262	0.75553
LmxM.00:239686-244036	4350	LmxM.34.0520	protein_coding	unspecified product	0.153812	0.137622	0.105119	0.0434264	0.143819	0.0936377	0.0597098	0.0255898
LmxM.00:244910-245879	969	LmxM.27.1390	protein_coding	unspecified product	563.359	137.063	542.477	43.4809	580.481	39.8377	471.314	47.1849
LmxM.00:247275-247878	603	LmxM.27.1380a	protein_coding	unspecified product	302.407	67.697	282.736	23.8507	310.435	23.8969	222.331	26.7253
LmxM.00:249483-250734	1251	LmxM.09.0410	protein_coding	kinetoplastid kinetochore protein 19, putative (kkt19)	3.98076	1.51041	2.79054	0.569276	3.32381	0.594036	2.3383	0.760553
LmxM.00:252754-254836	2082	LmxM.16.1460a	protein_coding	flagellar attachment zone protein, putative (fragment)	8.57152	3.08695	5.85833	0.96731	5.66354	0.285424	3.42322	0.824253
LmxM.00:254853-255429	576	LmxM.33.1920b	protein_coding	amastin-like surface protein, putative	4.21515	0.765716	7.75042	0.619522	5.51639	0.469121	8.06613	0.422193
LmxM.00:257016-259275	2259	LmxM.14.1120a	protein_coding	flagellar attachment zone protein, putative (fragment)	51.4266	13.4787	32.5455	3.51321	30.6651	7.63829	16.436	3.5095
LmxM.00:259277-261532	2255	LmxM.14.1120b	protein_coding	unspecified product	51.1573	13.4325	32.4131	3.56631	30.5279	7.64962	16.3801	3.50885
LmxM.00:263550-269244	5694	LmxM.16.1460cpartial	protein_coding	unspecified product	3.30495	0.246123	2.66971	0.313084	2.9023	0.144716	2.06674	0.166911
LmxM.00:269880-270516	636	LmxM.30.0450d	protein_coding	unspecified product	0.392505	0.420585	0.991656	0.640447	0.492273	0.238381	0.80981	0.309324
LmxM.00:272557-273397	840	LmxM.30.0460g	protein_coding	unspecified product	28.4716	6.74979	31.0839	1.34755	31.5384	1.44547	31.2039	3.33422
LmxM.00:274650-275235	585	LmxM.33.1900a	protein_coding	unspecified product	18.9619	2.54911	29.2112	1.61356	24.0294	1.28437	30.4854	1.48584
LmxM.00:277632-278205	573	LmxM.08.0790a	protein_coding	unspecified product	24.3799	8.5348	40.3199	6.34333	37.7746	3.83886	46.3538	3.62959
LmxM.00:280059-280815	756	LmxM.10.0465a	protein_coding	unspecified product	30.1297	5.51559	24.7002	3.64906	25.1606	3.81734	20.5223	2.04522
LmxM.00:280818-281085	267	LmxM.08.1040a	protein_coding	unspecified product	16.7847	5.2082	33.7111	3.22187	20.2231	1.12591	27.3425	1.92982
LmxM.00:282436-284038	1602	LmxM.08.1030a	protein_coding	unspecified product	131.451	32.7297	306.736	11.5191	153.806	3.47928	267.053	23.3521
LmxM.00:284905-285994	1089	LmxM.26.0010a	protein_coding	unspecified product	36.3982	6.32071	33.4816	1.75064	30.4363	2.54872	30.107	1.44079
LmxM.00:289605-290694	1089	LmxM.34.3330a	protein_coding	unspecified product	7.1799	1.83063	5.32867	1.59358	6.59612	0.866694	4.23723	1.10535
LmxM.00:290697-291558	861	LmxM.02.0200partial	protein_coding	unspecified product	10.7646	2.11083	8.68005	1.01189	11.1804	0.894866	7.41478	1.27114
LmxM.00:295073-295655	582	LmxM.33.1580	protein_coding	unspecified product	2.22444	0.47687	5.13176	2.33959	4.203	1.34006	3.57239	0.937245
LmxM.00:297890-299731	1841	LmxM.33.1570	protein_coding	tuzin-like protein	43.1315	7.93119	52.8107	8.37016	48.1516	3.79171	48.4063	5.57088
LmxM.00:301920-302502	582	LmxM.33.1560a	protein_coding	unspecified product	15.2843	2.59105	23.2599	5.48161	17.9292	2.11359	23.6806	1.38034
LmxM.00:307312-309439	2127	LmxM.30.0460e	protein_coding	unspecified product	35.6643	5.88265	39.225	0.8053	40.6671	1.53054	38.9629	2.95669
LmxM.00:318998-319634	636	LmxM.30.0452c	protein_coding	unspecified product	6.17404	0.544667	13.2318	1.69509	8.31443	0.641196	15.1426	1.38604
LmxM.00:321680-323807	2127	LmxM.30.0460c	protein_coding	unspecified product	30.9684	6.00225	33.7326	1.4534	34.7459	1.64796	33.2988	2.40132
LmxM.00:324673-325309	636	LmxM.30.0450c	protein_coding	unspecified product	4.52558	0.560018	10.6051	4.66932	5.24383	0.848824	9.54963	1.07783
LmxM.00:331812-332385	573	LmxM.33.1720b	protein_coding	unspecified product	0.0508786	0.06179	0.124535	0.0593468	0.112814	0.0476733	0.144538	0.0761577
LmxM.00:334188-334611	423	LmxM.33.1725	protein_coding	unspecified product	6.21869	2.45446	11.5588	2.64933	9.39266	1.05664	11.8303	1.14609
LmxM.00:337129-338875	1746	LmxM.30.0460d	protein_coding	unspecified product	26.0989	4.80804	29.0593	1.85318	29.8467	1.24652	27.793	1.93057
LmxM.00:341804-342959	1155	LmxM.30.0480b	protein_coding	unspecified product	105.439	17.6627	119.133	6.39437	119.22	5.61991	127.512	8.42252
LmxM.00:344829-346311	1482	LmxM.30.0490b	protein_coding	unspecified product	72.4672	6.47995	71.5904	2.3868	86.3566	2.88942	70.1103	4.7711
LmxM.00:351907-354772	2865	LmxM.14.1100partial	protein_coding	flagellar attachment zone protein, putative (fragment)	4.23349	0.823031	3.83531	0.514552	3.50829	0.329876	3.49658	0.625633
LmxM.00:354808-355747	939	LmxM.28.2740a	protein_coding	unspecified product	1505.97	375.298	1490.88	80.1448	1683.48	122.513	1687.13	143.364
LmxM.00:358788-359155	367	LmxM.28.2750partial	protein_coding	unspecified product	1365.93	440.506	1391.68	97.6655	1490.11	226.531	1579.39	141.902
LmxM.00:361395-362370	975	LmxM.22.1690b	protein_coding	unspecified product	1.1661	0.665648	1.3234	0.256727	1.10169	0.331422	0.956282	0.187612
LmxM.00:362642-364475	1833	LmxM.05.1070a	protein_coding	unspecified product	16.3246	2.66612	15.8963	1.86885	18.651	0.985483	17.0234	2.16164
LmxM.00:365912-366407	495	LmxM.05.1080a	protein_coding	MORN repeat-containing protein (fragment)	9.25332	2.54286	9.97371	1.42884	8.53346	1.13874	8.98361	1.38825
LmxM.00:366409-369118	2709	LmxM.32.3070partial	protein_coding	unspecified product	50.7368	14.6282	41.2486	11.6872	52.1051	12.1785	36.7477	7.34282
LmxM.00:369520-372049	2529	LmxM.15.0440a	protein_coding	unspecified product	693.799	124.954	415.899	168.745	855.585	54.9461	377.286	80.4571
LmxM.00:372330-375462	3132	LmxM.34.0540d	protein_coding	unspecified product	0.163528	0.136701	0.0936272	0.0319518	0.132733	0.0703612	0.0594749	0.0470974
LmxM.00:377474-378038	564	LmxM.28.1930partial	protein_coding	unspecified product	24.8899	7.35245	19.3884	1.62949	21.3988	1.97579	13.0894	1.19073
LmxM.00:379822-380398	576	LmxM.33.1920e	protein_coding	amastin-like surface protein, putative	4.24866	0.755674	7.75586	0.691546	5.52211	0.507202	8.06526	0.418044
LmxM.00:382185-384246	2061	LmxM.22.0691a	protein_coding	unspecified product	0.217533	0.0924314	0.425102	0.134892	0.192098	0.056169	0.585069	0.160277
LmxM.00:384249-386483	2234	LmxM.34.0520a	protein_coding	unspecified product	0.0922468	0.077602	0.0771529	0.0408471	0.0907599	0.0617494	0.0320654	0.0210704
LmxM.00:386532-388224	1692	LmxM.28.3030partial	protein_coding	unspecified product	15.4674	1.90515	12.3412	2.01167	14.5815	0.707371	12.2064	1.16792
LmxM.00:390598-391510	912	LmxM.30.1460	protein_coding	unspecified product	5.11236	3.95662	4.88027	1.98697	4.06899	1.11258	5.49449	2.17241
LmxM.00:396801-397548	747	LmxM.30.3040a	protein_coding	unspecified product	12.7614	2.00637	15.0987	1.76165	12.6641	1.00694	11.88	1.48252
LmxM.00:402054-402684	630	LmxM.30.0453	protein_coding	unspecified product	0.11175	0.154177	0.279144	0.272578	0.107812	0.0337868	0.35997	0.253833
LmxM.00:411247-412087	840	LmxM.21.0620a	protein_coding	unspecified product	5.61954	1.54491	6.6795	0.726701	6.41702	0.800878	6.60487	0.555788
LmxM.00:413112-414972	1860	LmxM.21.0630	protein_coding	unspecified product	9.32095	1.69636	10.5469	1.1322	10.5798	0.646409	10.6717	0.889016
LmxM.00:417795-419889	2094	LmxM.10.0380	protein_coding	unspecified product	20.6573	4.96611	16.7434	1.09984	17.4657	0.855504	16.1316	1.42635
LmxM.00:424186-426148	1962	LmxM.30.1440b	protein_coding	unspecified product	25.8547	3.65912	20.2995	1.96811	24.352	1.41665	19.7489	1.44067
LmxM.00:427822-429547	1725	LmxM.05.0510b	protein_coding	unspecified product	68.1244	14.3749	74.0848	6.67253	73.9992	3.91599	79.8027	6.14668
LmxM.00:432669-433758	1089	LmxM.31.3650	protein_coding	unspecified product	46.389	8.29325	42.919	4.48484	50.0534	4.67246	44.8549	4.27725
LmxM.00:435977-436433	456	LmxM.13.0290partial	protein_coding	unspecified product	5913.13	1549.75	5437.5	542.95	6661.43	1388.47	5431.12	1097.91
LmxM.00:437372-438258	886	LmxM.13.0300	protein_coding	unspecified product	4397.63	1012.63	4065.78	171.506	4524.21	366.575	4186.3	543.149
LmxM.00:438260-439010	750	LmxM.14.0730a	protein_coding	unspecified product	5.40284	2.66224	3.53929	0.476287	3.1979	0.413211	2.49885	0.343841
LmxM.00:441810-442938	1128	LmxM.14.0720	protein_coding	unspecified product	9.79307	2.93358	6.85268	1.11745	5.74527	1.00191	5.2898	0.68563
LmxM.00:444830-445982	1152	LmxM.14.0710	protein_coding	unspecified product	3.56127	1.33559	2.37995	0.389365	2.41284	0.489424	1.80937	0.399619
LmxM.00:449227-449887	660	LmxM.08_29.1500a	protein_coding	unspecified product	15.2318	5.6759	8.64294	2.65566	6.80425	1.31367	4.54601	1.55282
LmxM.00:450025-452605	2580	LmxM.34.0540c	protein_coding	unspecified product	0.07758	0.0631254	0.0452902	0.034325	0.0598286	0.0361457	0.0142839	0.0142363
LmxM.00:452608-455347	2739	LmxM.34.0540e	protein_coding	hypothetical protein (fragment)	0.193141	0.168915	0.133282	0.0307558	0.138136	0.0851549	0.0680687	0.0418341
LmxM.00:455751-456336	585	LmxM.33.1720c	protein_coding	amastin-like surface protein, putative	12.356	1.86834	24.1324	5.18023	15.0439	1.69256	21.5043	1.65775
LmxM.00:465250-466327	1077	LmxM.20_36.6470	protein_coding	mitogen-activated protein kinase (MPK1)	38.7138	5.42786	43.109	4.10051	41.7284	2.64929	47.8989	2.99266
LmxM.00:474038-474674	636	LmxM.30.0450h	protein_coding	unspecified product	1.18516	0.758768	1.51414	0.468309	1.10305	0.584999	2.62148	0.633035
LmxM.00:480657-481785	1128	LmxM.08.1070partial	protein_coding	unspecified product	58.5493	12.1688	130.113	7.64664	66.1695	2.206	104.322	6.08878
LmxM.00:481884-483855	1971	LmxM.15.0440b	protein_coding	unspecified product	521.105	91.2094	305.314	125.842	639.344	46.976	280.963	58.6032
LmxM.00:484552-485485	933	LmxM.33.1840	protein_coding	unspecified product	4.69481	1.77585	5.20393	1.59515	4.82427	0.633595	6.14329	0.631017
LmxM.00:487713-488958	1245	LmxM.34.1830a	protein_coding	tuzin-like protein	58.7495	11.9717	70.5969	11.009	66.2924	4.69641	67.7524	7.79529
LmxM.00:493616-495359	1743	LmxM.30.1800a	protein_coding	unspecified product	50.3835	3.32727	65.9575	4.12898	53.35	0.924673	80.8658	1.44511
LmxM.00:495864-496257	393	LmxM.33.1920	protein_coding	amastin-like surface protein, putative	7.56064	1.18355	14.3751	1.03733	10.082	1.01503	14.6851	0.975922
LmxM.00:497904-498201	297	LmxM.08.1050a	protein_coding	unspecified product	42.3448	14.1084	89.6462	9.93112	55.9151	5.46245	75.0869	5.04566
LmxM.00:499862-500942	1080	LmxM.08.1040b	protein_coding	unspecified product	26.4304	6.56422	47.1476	2.40178	28.4834	0.672203	40.8349	3.21921
LmxM.00:501134-501683	549	LmxM.33.1721	protein_coding	amastin-like surface protein, putative	16.6884	2.3826	35.3064	3.61763	21.0504	2.25773	28.5851	3.60092
LmxM.00:503721-504351	630	LmxM.33.1720a	protein_coding	unspecified product	0.567971	0.414595	1.3019	0.497105	1.15236	0.332736	1.49004	0.381007
LmxM.00:506209-508096	1887	LmxM.11.0660a	protein_coding	protein associated with differentiation 4, putative	18.371	4.2226	11.4132	0.788525	15.6155	1.4618	10.3138	1.78111
LmxM.00:511961-513923	1962	LmxM.22.1690c	protein_coding	unspecified product	0.84263	0.464887	0.825765	0.173726	0.73095	0.185006	0.680316	0.164903
LmxM.00:514747-516640	1893	LmxM.33.1830	protein_coding	tuzin-like protein	181.302	33.1005	221.216	26.5335	205.418	18.174	213.593	30.3938
LmxM.00:525842-525979	137	LmxM.00:ncRNA:rfamscan:525843-525979	non_protein_coding	unspecified product	19.7193	14.9913	20.7769	21.6482	14.7447	14.0312	7.40692	7.81125
LmxM.00:526450-526539	89	LmxM.00:ncRNA:rfamscan:526451-526539	non_protein_coding	unspecified product	183.552	149.344	278.122	183.664	347.667	122.817	460.787	242.522
LmxM.00:544013-544163	150	LmxM.00:ncRNA:rfamscan:544014-544163	non_protein_coding	unspecified product	66.7101	23.1237	40.5869	24.6154	45.8841	5.2457	28.2966	13.1798
LmxM.00:544020-544168	148	LmxM.00:ncRNA:rfamscan:544021-544168	non_protein_coding	unspecified product	0.000193095	0.000380096	0.00122863	0.00120515	9.41486	21.0506	3.01514	6.742
LmxM.00:597478-597802	324	LmxM.00:ncRNA:rfamscan:597479-597802	non_protein_coding	unspecified product	78.399	26.5163	74.6289	14.4401	107.089	11.3725	108.086	12.3123
LmxM.00:637844-637904	60	LmxM.00:ncRNA:rfamscan:637845-637904	non_protein_coding	unspecified product	12155	9382.63	17646	9943.75	9975.4	8036.71	10977.3	3723.33
LmxM.00:708665-708725	60	LmxM.00:ncRNA:rfamscan:708666-708725	non_protein_coding	unspecified product	12155	9382.63	17646	9943.75	9975.4	8036.71	10977.3	3723.33
LmxM.00:766284-766466	182	LmxM.00:ncRNA:rfamscan:766285-766466	non_protein_coding	unspecified product	2016.38	1073.71	2492	429.702	2062.66	1083.33	3073.73	2402.29
LmxM.00:767288-767361	73	LmxM.00:ncRNA:rfamscan:767289-767361	non_protein_coding	unspecified product	34.1154	76.2844	74.193	165.901	92.347	128.29	223.342	153.259
LmxM.00:767459-767548	89	LmxM.00:ncRNA:rfamscan:767460-767548	non_protein_coding	unspecified product	183.552	149.344	278.122	183.664	347.667	122.817	460.787	242.522
LmxM.00:777721-778015	294	LmxM.00:ncRNA:rfamscan:777722-778015	non_protein_coding	unspecified product	3294.36	1323.27	3636.2	660.059	4396.65	1495.01	3908.86	615.693
LmxM.00:867197-867286	89	LmxM.00:ncRNA:rfamscan:867198-867286	non_protein_coding	unspecified product	183.552	149.344	278.122	183.664	347.667	122.817	460.787	242.522
LmxM.00:867392-867686	294	LmxM.00:ncRNA:rfamscan:867393-867686	non_protein_coding	unspecified product	3287.65	1320.46	3632.23	661.803	4776.71	883.188	4127.4	644.75
LmxM.00:868679-868768	89	LmxM.00:ncRNA:rfamscan:868680-868768	non_protein_coding	unspecified product	183.552	149.344	278.122	183.664	347.667	122.817	460.787	242.522
LmxM.00:868862-869156	294	LmxM.00:ncRNA:rfamscan:868863-869156	non_protein_coding	unspecified product	3287.6	1320.73	3632.17	660.769	4386.84	1503.67	3905.66	614.807
LmxM.01:3967-4972	1005	LmxM.01.0010	protein_coding	hypothetical protein, unknown function	3.23936	2.94319	1.55371	1.20297	1.48844	0.375284	1.11755	0.351702
LmxM.01:6038-7664	1626	LmxM.01.0020	protein_coding	hypothetical protein, conserved	23.948	2.38612	28.9345	1.62614	24.3483	1.22779	29.1211	1.395
LmxM.01:9204-11223	2019	LmxM.01.0030	protein_coding	Kinesin-13 1, putative (KIN13-1)	8.82833	1.99812	8.23555	1.78188	5.92415	0.818596	5.99146	0.465418
LmxM.01:12178-12739	561	LmxM.01.0040	protein_coding	hypothetical protein, unknown function	31.3365	5.5269	44.1451	7.36529	40.7045	0.938483	54.9002	3.00468
LmxM.01:14845-16843	1998	LmxM.01.0050	protein_coding	carboxylase, putative	9.73475	6.48826	4.32433	0.565862	4.6199	1.11814	2.65617	0.747805
LmxM.01:18132-18888	756	LmxM.01.0060	protein_coding	hypothetical protein, conserved	39.593	12.7535	53.2624	5.34195	42.751	2.99255	55.0018	7.43657
LmxM.01:19941-21741	1800	LmxM.01.0070	protein_coding	hypothetical protein, conserved	9.1244	0.733246	9.88096	1.85637	9.25611	1.01231	9.32589	0.718132
LmxM.01:22579-23293	714	LmxM.01.0080	protein_coding	hypothetical protein, conserved	23.8506	6.22095	29.5219	1.37629	25.2829	1.16046	32.6592	2.21512
LmxM.01:24490-25315	825	LmxM.01.0090	protein_coding	UMP-CMP kinase, mitochondrial, putative	21.1087	3.10712	27.668	5.34108	23.9197	1.69096	31.0217	1.53546
LmxM.01:25651-26599	948	LmxM.01.0100	protein_coding	hypothetical protein, conserved	20.0932	4.10132	23.7623	1.60767	22.2181	1.18618	28.1734	3.219
LmxM.01:27726-28314	588	LmxM.01.0110	protein_coding	glutaredoxin-like protein	51.0354	12.4786	56.5466	5.17855	51.1826	6.46724	59.2976	7.22258
LmxM.01:29459-30668	1209	LmxM.01.0120	protein_coding	hypothetical protein, conserved	13.5013	1.85624	16.7714	1.77475	15.331	0.579797	17.4122	0.723474
LmxM.01:32691-33786	1095	LmxM.01.0130	protein_coding	hypothetical protein, conserved	17.7906	4.60594	27.577	2.5658	21.5451	1.30908	30.4746	3.30999
LmxM.01:35670-35919	249	LmxM.01.0140	protein_coding	unspecified product	19.5028	10.5341	21.488	7.67469	15.687	2.66921	19.5499	5.19833
LmxM.01:36668-37019	351	LmxM.01.0150	protein_coding	hypothetical protein, conserved	9.71582	2.52994	11.4496	4.15536	10.7777	1.61125	9.1854	1.49718
LmxM.01:37853-38096	243	LmxM.01.0160	protein_coding	hypothetical protein, conserved	48.3921	14.6948	101.879	26.1695	60.2877	7.35693	78.6252	10.7899
LmxM.01:39930-41277	1347	LmxM.01.0170	protein_coding	unspecified product	6.74247	0.923491	7.47668	1.08366	5.99662	0.296126	6.78263	0.623882
LmxM.01:42655-44968	2313	LmxM.01.0180	protein_coding	CLC-type chloride channel, putative	23.9696	3.98399	27.497	0.658162	27.287	0.487789	29.038	1.9694
LmxM.01:46141-46732	591	LmxM.01.0190	protein_coding	hypothetical protein, conserved	43.037	14.5853	58.9822	8.4375	54.127	4.12182	64.7858	6.12627
LmxM.01:47633-48530	897	LmxM.01.0200	protein_coding	hypothetical protein, conserved	17.4888	3.29896	25.3089	1.89579	21.4698	1.35782	28.9889	3.19051
LmxM.01:49341-52032	2691	LmxM.01.0210	protein_coding	hypothetical protein, conserved	28.5111	7.29634	34.3039	3.24389	34.3165	1.63494	41.5286	6.07107
LmxM.01:55166-56171	1005	LmxM.01.0220	protein_coding	cyclophilin type peptidyl-prolyl cis-trans isomerase, putative	25.4623	4.90153	27.6843	1.79426	22.8822	1.09434	30.5786	1.18687
LmxM.01:59425-59842	417	LmxM.01.0230	protein_coding	hypothetical protein, conserved	42.2951	12.2845	61.2994	9.68093	47.9266	0.677009	63.5859	11.6203
LmxM.01:60621-63405	2784	LmxM.01.0240	protein_coding	DNA excision/repair protein SNF2, putative	11.4304	2.40911	12.5895	1.12944	10.3862	1.02557	13.1614	2.27567
LmxM.01:64195-66595	2400	LmxM.01.0250	protein_coding	hypothetical protein, conserved	22.5205	6.9121	24.1504	2.13717	26.8504	1.58656	27.8794	2.77367
LmxM.01:67396-68236	840	LmxM.01.0260	protein_coding	hypothetical protein, conserved	24.0501	5.33893	44.9686	3.06415	32.8137	2.04305	53.7476	7.01569
LmxM.01:69316-69640	324	LmxM.01.0270	protein_coding	thioredoxin, putative	60.2859	10.5231	78.5132	6.84394	64.1317	7.77633	75.1627	8.87513
LmxM.01:71021-72266	1245	LmxM.01.0280	protein_coding	pseudouridylate synthase-like protein	29.5622	5.61705	39.7378	3.74822	36.8077	1.38618	55.1422	4.2715
LmxM.01:73477-73996	519	LmxM.01.0290	protein_coding	hypothetical protein, conserved	101.629	20.7544	143.71	17.2882	120.625	10.1323	156.134	8.35695
LmxM.01:74919-75099	180	LmxM.01.0300	protein_coding	hypothetical protein, conserved	256.526	77.7814	426.785	51.7213	383.791	57.3447	531.624	63.2285
LmxM.01:75665-76829	1164	LmxM.01.0310	protein_coding	acidocalcisomal exopolyphosphatase, putative	68.3135	9.57348	85.8699	6.00741	71.0036	5.47517	78.4191	6.27196
LmxM.01:77186-77618	432	LmxM.01.0315	protein_coding	hypothetical protein, conserved	41.1267	10.8132	52.4973	3.93036	37.1957	5.43389	40.6934	4.11105
LmxM.01:78586-79510	924	LmxM.01.0320	protein_coding	poly(A) export protein, putative	80.2872	17.416	87.9296	8.62844	87.4052	5.94188	83.7927	6.34838
LmxM.01:79979-80612	633	LmxM.01.0330	protein_coding	hypothetical protein, conserved	93.3009	14.1642	169.297	14.2932	113.033	3.94417	179.552	15.5652
LmxM.01:81202-81496	294	LmxM.01.0335	protein_coding	hypothetical protein, conserved	150.15	36.4678	209.997	5.85945	183.715	7.60763	223.916	15.0913
LmxM.01:82552-83329	777	LmxM.01.0340	protein_coding	hypothetical protein, conserved	32.6291	7.48804	44.6452	3.29619	42.0477	3.48865	50.4065	6.3197
LmxM.01:85028-87278	2250	LmxM.01.0350	protein_coding	hypothetical protein, conserved	19.5696	3.00837	19.1486	2.53052	18.8351	1.4987	18.4424	1.85564
LmxM.01:88097-88673	576	LmxM.01.0360	protein_coding	hypothetical protein, conserved	16.9382	3.86685	20.1249	1.15027	17.2438	1.05509	22.4282	4.14146
LmxM.01:89349-89916	567	LmxM.01.0370	protein_coding	hypothetical protein, conserved	52.6729	11.3658	73.1613	6.87909	57.5858	5.48508	71.3552	6.57433
LmxM.01:90555-93045	2490	LmxM.01.0380	protein_coding	hypothetical protein, conserved	53.137	12.8372	66.0547	5.21196	64.983	3.45683	73.4316	7.17696
LmxM.01:93892-96361	2469	LmxM.01.0390	protein_coding	hypothetical protein, conserved	23.1427	6.41941	24.461	1.36388	26.0032	0.527106	27.1283	3.03836
LmxM.01:97127-98789	1662	LmxM.01.0400	protein_coding	hypothetical protein, conserved	8.88159	1.91072	9.56408	1.71757	9.86898	1.05153	9.8598	0.92317
LmxM.01:99488-100091	603	LmxM.01.0410	protein_coding	unspecified product	2351.73	599.359	2641.53	158.282	2512.65	128.678	2893.09	201.862
LmxM.01:101000-103256	2256	LmxM.01.0430	protein_coding	hypothetical protein, conserved	24.2337	5.61911	28.0147	0.890888	27.3966	1.93158	31.7367	1.81142
LmxM.01:104517-106266	1749	LmxM.01.0440	protein_coding	hypothetical protein, unknown function	53.4646	10.8662	66.2048	4.198	59.7081	0.84714	63.1219	4.5519
LmxM.01:108976-109618	642	LmxM.01.0450	protein_coding	alpha/beta-hydrolase-like protein	13.9863	1.93059	12.4603	1.55239	12.0148	1.84947	15.9907	1.40039
LmxM.01:113401-117733	4332	LmxM.01.0460	protein_coding	conserved protein	14.656	11.6774	7.44536	1.80008	7.33557	1.87769	5.96552	1.81339
LmxM.01:118985-119169	184	LmxM.01:ncRNA:rfamscan:118986-119169	non_protein_coding	unspecified product	0.849834	1.90029	0.700274	1.56586	0	0	0.86426	1.28065
LmxM.01:120610-122701	2091	LmxM.01.0470	protein_coding	fatty acyl CoA syntetase 1, putative	54.3915	3.61627	49.9042	2.78605	56.3277	2.06536	54.2992	2.00997
LmxM.01:124163-125273	1110	LmxM.01.0480	protein_coding	beta eliminating lyase,putative	12.1716	2.20997	14.851	1.04693	11.9524	1.78008	14.6808	1.91166
LmxM.01:127700-129797	2097	LmxM.01.0490	protein_coding	long-chain-fatty-acid-CoA ligase, putative	35.7696	4.03814	38.9576	2.06352	39.6512	2.12827	36.6916	1.17632
LmxM.01:130905-133029	2124	LmxM.01.0500	protein_coding	fatty acyl CoA synthetase 2, putative	37.6373	2.25685	26.1239	1.59336	29.842	1.89673	20.9923	1.30616
LmxM.01:135798-136002	204	LmxM.01.0510	protein_coding	unspecified product	24.0572	7.5127	39.0944	17.4995	28.0085	8.78002	44.1741	12.6813
LmxM.01:136728-138876	2148	LmxM.01.0520	protein_coding	long-chain-fatty-acid-CoA ligase, putative	62.7289	3.49733	63.002	4.94841	45.7453	3.02232	49.2525	2.46139
LmxM.01:139552-139630	78	LmxM.01:ncRNA:rfamscan:139553-139630	non_protein_coding	unspecified product	2494.12	2072.27	1365.81	1302.79	547.202	374.348	1606	746.509
LmxM.01:142093-146941	4848	LmxM.01.0530	protein_coding	long-chain-fatty-acid-CoA ligase, putative	6.08734	0.66099	5.70734	0.742414	6.12513	0.498357	5.34691	0.742737
LmxM.01:147956-150062	2106	LmxM.01.0540	protein_coding	hypothetical protein, conserved	8.27643	1.79814	7.89564	1.56511	7.63804	1.64758	7.22474	0.927957
LmxM.01:152682-153819	1137	LmxM.01.0550	protein_coding	hypothetical protein, conserved	21.1882	5.44804	24.5814	2.26053	23.1586	1.47618	24.7346	2.36779
LmxM.01:154701-156567	1866	LmxM.01.0560	protein_coding	hypothetical protein, conserved	25.9376	5.17914	32.4026	2.47134	30.6847	1.74761	32.5399	3.04445
LmxM.01:157107-158088	981	LmxM.01.0570	protein_coding	tricarboxylate carrier, putative	31.9672	7.65817	39.231	1.87179	39.1652	3.74755	37.9901	2.89515
LmxM.01:158853-161742	2889	LmxM.01.0580	protein_coding	hypothetical protein, conserved	10.094	0.680486	11.353	1.3813	11.0377	1.17285	11.6083	1.75866
LmxM.01:162619-163696	1077	LmxM.01.0590	protein_coding	mitochondrial RNA editing ligase 1	32.6551	5.25968	42.1544	3.0973	38.9137	1.73734	43.4022	1.91876
LmxM.01:164918-170330	5412	LmxM.01.0600	protein_coding	hypothetical protein, conserved	16.3628	2.24848	16.7574	2.35624	19.3276	1.38344	14.9239	1.43984
LmxM.01:171359-172091	732	LmxM.01.0610	protein_coding	DNA-damage inducible protein DDI1-like protein	11.6817	2.69715	10.7317	1.64468	10.385	1.36982	11.4003	1.54563
LmxM.01:172750-174451	1701	LmxM.01.0620	protein_coding	hypothetical protein, conserved	19.7277	5.02206	22.8946	2.89826	19.7812	1.60142	24.39	1.91441
LmxM.01:176969-178892	1923	LmxM.01.0630	protein_coding	unspecified product	24.1834	2.70155	24.8075	1.98666	24.1349	1.28531	25.1931	1.64358
LmxM.01:180351-183702	3351	LmxM.01.0640	protein_coding	HSP70-like protein	44.2931	11.6141	43.9641	5.41185	54.6348	3.30085	48.4702	4.25094
LmxM.01:184244-185729	1485	LmxM.01.0650	protein_coding	mitochondrial-processing peptidase subunit beta, putative (MPPB)	70.7933	15.7551	94.8077	5.39081	81.4138	2.58036	103.322	9.42746
LmxM.01:187061-191429	4368	LmxM.01.0660	protein_coding	hypothetical protein, conserved	29.1541	8.55371	37.3735	4.39168	39.3403	3.27225	45.6496	3.74385
LmxM.01:192473-193340	867	LmxM.01.0670	protein_coding	hypothetical protein, conserved	8.12813	1.60391	8.23625	1.42355	6.92799	0.507909	6.43909	2.16196
LmxM.01:196855-199270	2415	LmxM.01.0680	protein_coding	hypothetical protein, unknown function	19.7196	1.48888	21.3997	2.42424	21.4735	1.00943	22.066	5.81283
LmxM.01:200877-201567	690	LmxM.01.0690	protein_coding	hypothetical protein, unknown function	55.1469	16.2569	66.388	5.42146	53.2081	5.84912	68.557	4.35355
LmxM.01:203927-204668	741	LmxM.01.0700	protein_coding	unspecified product	16.7265	3.23259	18.9045	1.58127	17.2656	1.28523	18.0631	1.05248
LmxM.01:206909-208487	1578	LmxM.01.0710	protein_coding	ubiquitin activating enzyme, putative	5.43964	2.55055	4.43192	0.789415	4.19354	0.525282	3.61408	0.640141
LmxM.01:209116-213763	4647	LmxM.01.0720	protein_coding	hypothetical protein, conserved	18.5439	3.12475	19.5337	2.01872	22.2735	1.31586	20.9707	2.06881
LmxM.01:214847-221540	6693	LmxM.01.0730	protein_coding	Meckel syndrome type 6 protein, putative (mks6)	37.1757	7.30697	39.1753	4.67561	39.8348	1.42585	38.3718	3.74667
LmxM.01:222175-224407	2232	LmxM.01.0740	protein_coding	hypothetical protein, conserved	29.0595	5.59203	32.2676	2.76738	33.6694	2.74578	33.1538	5.00905
LmxM.01:225678-229866	4188	LmxM.01.0750	protein_coding	unspecified product	25.769	4.6159	27.6547	2.58472	30.3187	1.69961	29.3038	1.98286
LmxM.01:230491-231466	975	LmxM.01.0760	protein_coding	hypothetical protein, conserved	10.1474	1.97929	13.9448	0.924005	14.8846	1.24213	16.4826	1.63384
LmxM.01:232971-234342	1371	LmxM.01.0770	protein_coding	unspecified product	205.835	28.2364	291.968	26.6068	196.256	6.31919	305.103	22.9115
LmxM.01:237559-239101	1542	LmxM.01.0790	protein_coding	unspecified product	27.6273	7.68439	31.2131	1.89318	29.7055	1.40828	34.6382	5.20617
LmxM.01:240784-242200	1416	LmxM.01.0800	protein_coding	unspecified product	36.614	10.5267	48.2497	3.43602	41.7482	3.62628	57.2554	3.03898
LmxM.01:243286-246388	3102	LmxM.01.0810	protein_coding	calcium/potassium channel (CAKC), putative	16.8316	0.860229	18.8983	1.1123	17.3058	0.784837	16.9311	0.913024
LmxM.01:247966-251329	3363	LmxM.01.0820	protein_coding	unspecified product	8.8453	1.06932	7.26536	0.26865	7.25909	0.920828	5.53566	0.970385
LmxM.02:3-792	789	LmxM.02.0030	protein_coding	unspecified product	23.881	4.07816	29.0828	0.990119	27.0638	3.14545	27.9508	3.19952
LmxM.02:1522-3376	1854	LmxM.02.0040	protein_coding	Xaa-Pro aminopeptidase, putative	30.7775	3.74718	28.4929	2.36427	33.8476	1.11753	26.0358	0.756085
LmxM.02:7142-7784	642	LmxM.02.0050	protein_coding	cytochrome b-domain protein, putative	7.33226	2.00543	5.00298	1.143	6.36055	0.858745	4.39771	0.881568
LmxM.02:8385-9030	645	LmxM.02.0060	protein_coding	hypothetical protein, conserved	22.7853	4.23203	24.422	4.16432	23.6646	1.74047	25.2656	3.11619
LmxM.02:9590-10784	1194	LmxM.02.0070	protein_coding	hypothetical protein, conserved	8.32356	1.25724	8.90054	1.03244	8.94787	0.682349	7.03964	0.705082
LmxM.02:13046-16040	2994	LmxM.02.0080	protein_coding	hypothetical protein, conserved	23.837	5.62278	25.2963	2.68044	27.785	1.21892	27.9496	2.00742
LmxM.02:17682-18675	993	LmxM.02.0085	protein_coding	hypothetical protein, conserved	23.9908	4.10975	32.1694	1.6115	30.6272	0.933194	38.9937	1.77348
LmxM.02:19608-20673	1065	LmxM.02.0090	protein_coding	hypothetical protein, conserved	24.6198	2.20885	26.0301	2.86063	25.2206	0.864072	28.1394	1.83462
LmxM.02:22003-22900	897	LmxM.02.0100	protein_coding	unspecified product	20.8611	5.66687	27.4331	3.66692	27.4963	1.9405	33.8135	5.28713
LmxM.02:24971-28475	3504	LmxM.02.0110	protein_coding	exportin-T, putative	13.6637	1.44777	11.8763	0.478379	13.7415	0.535052	10.4556	0.97203
LmxM.02:30258-45027	14769	LmxM.02.0120	protein_coding	phosphatidylinositol 3-kinase-like protein	27.9296	2.7585	24.0702	3.01536	29.5619	1.2428	21.6971	1.58919
LmxM.02:46395-47097	702	LmxM.02.0130	protein_coding	hypothetical protein, conserved	36.9785	7.75621	43.5532	3.76746	48.673	3.10933	50.8158	3.94293
LmxM.02:48090-50772	2682	LmxM.02.0140	protein_coding	hypothetical protein, conserved	12.9252	0.931095	11.6975	0.525323	14.6922	0.604874	13.6973	1.09503
LmxM.02:52078-57871	5793	LmxM.02.0150	protein_coding	hypothetical protein, conserved	31.0945	7.39486	30.0678	1.82765	38.4806	1.02141	32.5764	2.64588
LmxM.02:62326-62546	220	LmxM.02:ncRNA:rfamscan:62327-62546	non_protein_coding	unspecified product	135.936	54.3508	56.6945	9.24251	116.354	32.9558	46.7559	6.13001
LmxM.02:64768-67225	2457	LmxM.02.0160	protein_coding	unspecified product	30.8117	13.3903	15.1524	1.77645	25.8668	2.85142	14.4272	2.69529
LmxM.02:71400-73797	2397	LmxM.02.0170	protein_coding	unspecified product	21.8558	7.78921	12.4765	1.13608	20.3778	1.57063	12.56	1.89365
LmxM.02:78373-80695	2322	LmxM.02.0200	protein_coding	phosphoglycan beta 1,3 galactosyltransferase-like protein	22.0745	1.75971	15.7261	1.53868	21.9429	1.51171	14.8062	2.60651
LmxM.02:85959-88929	2970	LmxM.02.0230	protein_coding	unspecified product	21.584	1.83313	16.6331	0.792075	22.2932	1.09514	16.9457	1.9388
LmxM.02:91060-93748	2688	LmxM.02.0240	protein_coding	hypothetical protein, conserved	4.58339	2.19845	3.98939	0.274005	4.08665	0.668554	4.07331	0.238527
LmxM.02:95568-98874	3306	LmxM.02.0250	protein_coding	hypothetical protein, conserved	13.588	2.57688	10.4168	1.79218	12.7665	1.29521	9.81434	1.57237
LmxM.02:100198-101023	825	LmxM.02.0260	protein_coding	small GTP binding protein rab6-like protein	27.6374	6.4692	31.24	4.33921	30.6568	1.22195	30.8595	2.03683
LmxM.02:101809-102004	195	LmxM.02.0270	protein_coding	hypothetical protein, conserved	53.8913	18.2136	82.7683	18.1329	62.5117	6.51917	65.1524	2.22708
LmxM.02:103895-104363	468	LmxM.02.0280	protein_coding	hypothetical protein, conserved	17.4406	4.76378	22.922	2.65359	20.554	1.12724	24.8046	2.22598
LmxM.02:105377-106997	1620	LmxM.02.0290	protein_coding	Mitogen-activated kinase kinase kinase, putative	22.2985	5.30476	24.9927	4.67201	27.2837	1.36279	27.2942	3.64625
LmxM.02:110064-117423	7359	LmxM.02.0300	protein_coding	ABC1 transporter, putative	30.2942	2.36577	26.8932	3.05057	28.2033	0.978622	26.3207	2.38109
LmxM.02:121562-123572	2010	LmxM.02.0310	protein_coding	unspecified product	13.6625	3.06478	13.1014	0.831451	13.2923	1.08515	13.3494	1.38306
LmxM.02:124571-125546	975	LmxM.02.0320	protein_coding	ribosomal RNA processing protein 41B, putative (RRP41B)	23.7707	6.14774	27.7799	2.73728	32.8283	4.71161	34.0697	2.35805
LmxM.02:126997-128254	1257	LmxM.02.0330	protein_coding	unspecified product	14.321	2.68828	11.9275	1.05298	17.4151	0.996834	13.5233	1.46643
LmxM.02:130954-133777	2823	LmxM.02.0340	protein_coding	hypothetical protein, conserved	10.8939	1.17925	10.4504	1.22529	13.0989	1.00879	9.93237	0.725641
LmxM.02:134970-138138	3168	LmxM.02.0350	protein_coding	hypothetical protein, conserved	23.691	5.24596	31.1123	2.06174	31.9184	1.6245	36.5027	3.08064
LmxM.02:139949-141095	1146	LmxM.02.0360	protein_coding	casein kinase II, alpha chain, putative	26.1243	4.06463	31.8223	3.45624	30.1929	0.789912	29.9552	3.58942
LmxM.02:142554-144144	1590	LmxM.02.0370	protein_coding	proteasome regulatory non-ATPase subunit 6, putative	23.5617	0.852758	23.322	1.09454	22.5558	1.56934	20.2992	3.63405
LmxM.02:145230-146595	1365	LmxM.02.0380	protein_coding	FtsJ-like methyltransferase, putative	29.682	7.31903	36.744	3.63391	38.3154	3.40566	43.7312	3.91144
LmxM.02:147735-148197	462	LmxM.02.0390	protein_coding	ubiquitin-conjugating enzyme E2, putative	47.6861	15.0364	59.6093	10.5875	56.9208	4.04056	75.7703	12.316
LmxM.02:148785-148965	180	LmxM.02.0400	protein_coding	unspecified product	1.56445	2.21066	1.76298	3.94214	2.6307	3.62576	1.51287	1.91945
LmxM.02:149741-152831	3090	LmxM.02.0410	protein_coding	Kinetoplastid RNA editing protein 1, putative (KREPA1)	19.7357	6.0904	20.8014	2.8536	27.0564	2.19587	25.6249	3.10148
LmxM.02:155277-158304	3027	LmxM.02.0420	protein_coding	hypothetical protein, conserved	14.3773	1.71392	11.5186	1.95563	15.5498	0.935691	13.2523	1.059
LmxM.02:160556-161669	1113	LmxM.02.0430	protein_coding	rhomboid-like protein	14.6165	3.21829	19.594	2.50724	20.7322	1.23153	22.2579	0.578829
LmxM.02:163770-166088	2313	LmxM.02.0440	protein_coding	unspecified product	25.4581	4.66828	29.8668	1.39102	33.531	1.13811	32.7978	1.15577
LmxM.02:166800-167634	834	LmxM.02.0450	protein_coding	hypothetical protein, conserved	86.461	9.50612	119.327	9.15853	116.63	6.47898	137.492	9.57271
LmxM.02:171609-172485	876	LmxM.02.0460	protein_coding	Mitochondrial outer membrane protein porin, putative (VDAC)	154.823	8.70673	145.153	9.35874	186.667	3.04498	150.205	11.8124
LmxM.02:173828-182639	8811	LmxM.02.0470	protein_coding	hypothetical protein, unknown function	20.0097	2.76313	16.6064	1.81763	22.5368	0.81579	15.7054	1.74459
LmxM.02:185067-185673	606	LmxM.02.0480	protein_coding	unspecified product	11.9084	1.89936	12.959	2.39504	15.3136	2.0068	15.2378	1.24579
LmxM.02:186488-188645	2157	LmxM.02.0490	protein_coding	hypothetical protein, conserved	13.1194	2.48741	13.093	1.08309	16.397	1.24725	13.7119	1.56528
LmxM.02:190430-193184	2754	LmxM.02.0500	protein_coding	hypothetical protein, conserved	16.6295	3.34803	16.2256	1.35737	20.2202	0.667902	16.4322	1.37495
LmxM.02:194459-194972	513	LmxM.02.0510	protein_coding	hypothetical protein, conserved	13.8389	3.54036	14.1963	2.28568	16.2914	1.90296	14.5503	1.92828
LmxM.02:196479-202758	6279	LmxM.02.0520	protein_coding	hypothetical protein, conserved	13.4583	1.64638	10.8952	1.39103	13.1799	1.24966	10.1288	1.84966
LmxM.02:211111-213703	2592	LmxM.02.0530	protein_coding	hypothetical protein, conserved	8.99327	1.09167	7.03435	1.55529	5.83301	0.399878	5.85054	1.07856
LmxM.02:215087-216065	978	LmxM.02.0540	protein_coding	hypothetical protein, conserved	26.4144	4.09619	25.9467	2.4663	28.4053	2.03666	25.0854	0.448619
LmxM.02:218800-219292	492	LmxM.02.0550	protein_coding	hypothetical protein, unknown function	37.0137	8.52404	30.4619	3.71471	33.7643	2.14262	32.1205	3.51314
LmxM.02:220269-222813	2544	LmxM.02.0560	protein_coding	hypothetical protein, unknown function	23.4127	3.92616	25.7554	1.83937	28.9672	0.65615	30.1594	1.78194
LmxM.02:226729-231007	4278	LmxM.02.0570	protein_coding	protein kinase, putative	14.0402	4.19035	11.2272	1.71279	9.48097	1.36937	8.94007	2.52432
LmxM.02:240916-252274	11358	LmxM.02.0580	protein_coding	hypothetical protein, conserved	36.5741	3.35161	31.8114	2.30243	37.8271	0.81855	31.0994	1.17746
LmxM.02:253067-254639	1572	LmxM.02.0590	protein_coding	hypothetical protein, conserved	11.5563	2.94218	13.8088	1.44595	13.2161	0.536517	15.9287	1.28822
LmxM.02:255615-256248	633	LmxM.02.0600	protein_coding	ARP2/3 complex subunit, putative	22.371	7.10697	28.715	3.2144	25.9333	3.39469	29.3973	2.20086
LmxM.02:257764-258730	966	LmxM.02.0610	protein_coding	hypothetical protein, conserved	19.12	4.28556	17.0581	1.34356	17.6385	0.96437	17.068	1.84174
LmxM.02:259876-261613	1737	LmxM.02.0620	protein_coding	hypothetical protein, conserved	17.9963	3.78972	19.4622	1.61765	22.5682	1.47532	22.1916	1.47397
LmxM.02:262514-264494	1980	LmxM.02.0630	protein_coding	gamma-glutamyl phosphate reductase-like protein	12.3516	1.91804	11.1993	1.24704	13.2814	1.18924	12.0637	1.80517
LmxM.02:265629-269868	4239	LmxM.02.0640	protein_coding	hypothetical protein, unknown function	13.6755	2.12023	13.1132	1.39555	16.3439	0.341098	14.2173	1.14337
LmxM.02:270392-271337	945	LmxM.02.0650	protein_coding	hypothetical protein, conserved	10.8626	2.58287	13.5774	1.29481	12.9126	1.29086	15.9197	0.938627
LmxM.02:272117-274910	2793	LmxM.02.0660	protein_coding	hypothetical protein, conserved	19.1459	4.53373	19.5148	1.5118	20.4641	1.04505	20.1067	2.35966
LmxM.02:275768-276710	942	LmxM.02.0670	protein_coding	mitochondrial carrier protein, putative	33.3297	6.34685	38.127	3.67232	34.4316	2.34068	35.8218	4.03607
LmxM.02:278438-278915	477	LmxM.02.0680	protein_coding	hypothetical protein, conserved	30.1431	2.24363	36.6622	6.22522	34.1237	1.93847	31.8013	2.72273
LmxM.02:279931-281296	1365	LmxM.02.0690	protein_coding	hypothetical protein, conserved	32.2132	8.33992	37.1363	2.42262	37.3892	1.293	43.453	5.66441
LmxM.02:282048-284862	2814	LmxM.02.0700	protein_coding	hypothetical protein, conserved	57.3628	12.0423	56.4246	1.83803	57.6008	2.37204	60.3151	6.22112
LmxM.02:286573-289027	2454	LmxM.02.0710	protein_coding	ATP-dependent Clp protease subunit, heat shock protein 78 (HSP78), putative	36.0919	3.60981	41.0823	1.38716	45.2592	2.87471	39.9051	2.79272
LmxM.02:290121-290364	243	LmxM.02.0720	protein_coding	hypothetical protein, unknown function	29.6301	8.81935	39.4033	8.46747	36.5883	6.71754	43.4236	5.08923
LmxM.02:291546-291720	174	LmxM.02.0730	protein_coding	dehydrogenase/oxidoreductase-like protein	30.8457	9.33112	40.8806	19.7686	39.3211	13.341	49.3497	12.6
LmxM.02:292756-294793	2037	LmxM.02.0740	protein_coding	peptidyl dipeptidase, putative	128.055	9.67302	85.7405	3.15297	118.357	2.09908	58.9537	3.73855
LmxM.03:2396-5330	2934	LmxM.03.0010	protein_coding	hypothetical protein	17.8914	2.77348	18.0162	1.56296	15.5365	1.03919	16.8503	2.71023
LmxM.03:6717-7521	804	LmxM.03.0020	protein_coding	hypothetical protein, conserved	188.912	33.2491	247.648	13.276	188.978	10.5242	204.266	10.6667
LmxM.03:8254-9478	1224	LmxM.03.0030	protein_coding	D-3-phosphoglycerate dehydrogenase-like protein	104.278	16.874	81.8635	4.88071	114.765	5.2438	68.0213	3.96195
LmxM.03:10430-11531	1101	LmxM.03.0040	protein_coding	2-aminoethylphosphonate:pyruvateaminotransferas e-like protein	140.982	10.7592	119.581	8.12751	121.387	5.96467	103.648	15.6267
LmxM.03:14980-15946	966	LmxM.03.0060	protein_coding	hypothetical protein, conserved	40.4738	7.40956	42.7816	1.08123	38.5802	2.23482	35.7585	2.11578
LmxM.03:16896-19218	2322	LmxM.03.0070	protein_coding	hypothetical protein, conserved	49.4963	10.1473	54.6233	3.03535	58.9497	2.31228	60.2306	4.30421
LmxM.03:20143-21826	1683	LmxM.03.0080	protein_coding	glycerol-3-phosphate acyl transferase	77.7893	13.7985	68.0841	4.9956	91.6843	4.79428	66.2301	3.54883
LmxM.03:23091-24702	1611	LmxM.03.0090	protein_coding	DNA primase large subunit, putative (pril)	27.885	5.03413	27.9991	0.891899	30.9056	1.13064	30.4041	2.19867
LmxM.03:26169-26664	495	LmxM.03.0100	protein_coding	cytochrome c oxidase assembly protein, putative	53.5982	7.12675	82.6073	7.55463	63.5249	3.67368	92.6634	11.6448
LmxM.03:27960-30645	2685	LmxM.03.0110	protein_coding	hypothetical protein, conserved	19.1775	2.53834	19.1803	1.146	17.9544	0.696998	17.6718	1.37264
LmxM.03:31388-34166	2778	LmxM.03.0120	protein_coding	hypothetical protein, conserved	35.4204	7.08836	36.4816	2.27425	41.9791	0.807704	38.932	3.92321
LmxM.03:35125-35674	549	LmxM.03.0130	protein_coding	acetyltransferase, putative	19.3918	3.15789	20.9561	4.40706	19.4979	2.75519	23.0451	2.64287
LmxM.03:36585-37005	420	LmxM.03.0140	protein_coding	hypothetical protein, conserved	26.5674	6.04263	27.8873	2.61697	25.4977	4.03241	23.0996	5.59185
LmxM.03:38088-39024	936	LmxM.03.0150	protein_coding	hypothetical protein, conserved	102.149	26.2721	118.049	7.45229	120.622	5.35141	134.063	19.106
LmxM.03:39892-42067	2175	LmxM.03.0160	protein_coding	ABC transporter protein, putative	70.7711	13.5552	73.6383	4.4511	77.6981	4.29924	74.6656	4.87911
LmxM.03:43009-43591	582	LmxM.03.0170	protein_coding	hypothetical protein	77.0609	13.2783	90.4852	6.23665	96.3174	6.57415	98.1772	5.94259
LmxM.03:44574-46122	1548	LmxM.03.0180	protein_coding	hypothetical protein, conserved	15.6266	3.68797	14.7416	0.36711	17.3761	0.461889	14.5081	1.19207
LmxM.03:47032-47665	633	LmxM.03.0190	protein_coding	U2 splicing auxiliary factor, putative	63.8692	11.4981	65.2843	5.82668	69.5626	4.21148	76.2558	7.11931
LmxM.03:49413-51030	1617	LmxM.03.0200	protein_coding	delta-1-pyrroline-5-carboxylate dehydrogenase, putative	62.6682	8.52511	66.1772	2.57718	68.0587	3.05462	61.637	2.56348
LmxM.03:52957-53821	864	LmxM.03.0210	protein_coding	protein kinase, putative	45.8213	8.38487	51.907	3.01355	52.2784	2.6563	49.8169	2.15342
LmxM.03:54934-55861	927	LmxM.03.0220	protein_coding	hypothetical protein, conserved	36.8337	6.9811	35.3866	3.4149	40.5058	3.35096	35.9315	2.68631
LmxM.03:56983-58954	1971	LmxM.03.0230	protein_coding	long chain fatty Acyl CoA synthetase, putative	28.6807	18.7627	19.2082	1.88469	13.2959	2.81837	17.4956	7.21766
LmxM.03:62297-62735	438	LmxM.03.0240	protein_coding	hypothetical protein, conserved	52.6256	11.0626	73.2157	12.202	71.0546	8.70486	85.6696	4.27854
LmxM.03:63290-63542	252	LmxM.03.0250	protein_coding	ribosomal protein L38, putative	1622.77	463.969	1806.47	231.794	1832.44	99.686	1723.62	164.256
LmxM.03:64784-65678	894	LmxM.03.0260	protein_coding	hypothetical protein, conserved	19.4799	5.40227	19.9426	2.60949	22.2335	0.644834	20.7897	2.03905
LmxM.03:67118-71237	4119	LmxM.03.0270	protein_coding	hypothetical protein	33.0654	8.3134	29.5373	1.8643	36.972	1.4689	28.133	4.574
LmxM.03:72221-75035	2814	LmxM.03.0280	protein_coding	hypothetical protein	13.4027	2.6412	13.4194	1.09179	16.8446	1.5453	15.4417	1.21086
LmxM.03:75540-76671	1131	LmxM.03.0290	protein_coding	unspecified product	19.9551	4.85717	18.8226	2.98923	24.529	1.72706	21.5036	1.99169
LmxM.03:79965-86154	6189	LmxM.03.0310	protein_coding	unspecified product	12.6247	1.46507	8.40435	1.48766	12.5405	1.03468	8.09065	1.26453
LmxM.03:87090-90123	3033	LmxM.03.0320	protein_coding	hypothetical protein, conserved	45.4982	8.86857	45.904	3.03715	42.0669	1.69335	47.2901	4.98072
LmxM.03:91226-93122	1896	LmxM.03.0330	protein_coding	hypothetical protein, conserved	20.1705	3.21584	21.2046	2.31189	24.9542	1.17953	24.0358	2.32771
LmxM.03:93826-94933	1107	LmxM.03.0340	protein_coding	hypothetical protein, conserved	35.2054	9.98216	41.9993	5.9298	46.0122	3.31584	40.2932	2.57308
LmxM.03:96107-100268	4161	LmxM.03.0350	protein_coding	unspecified product	45.6166	7.41866	42.7558	1.68019	50.6589	2.3846	46.3295	2.65633
LmxM.03:103260-108153	4893	LmxM.03.0360	protein_coding	unspecified product	4.30163	4.80785	1.55448	0.529215	1.60534	0.689723	1.04455	0.358528
LmxM.03:111439-112315	876	LmxM.03.0370	protein_coding	hypothetical protein, conserved	52.3175	6.68787	48.5099	3.46197	51.3102	2.10087	38.2438	3.32605
LmxM.03:114998-116117	1119	LmxM.03.0380	protein_coding	unspecified product	50.0951	27.9695	31.5432	5.99646	28.1688	5.50452	23.2801	3.99619
LmxM.03:118279-119627	1348	LmxM.03.0390	protein_coding	unspecified product	4.12156	0.643935	3.9071	0.894206	3.35182	0.347528	3.24748	0.194382
LmxM.03:120510-121395	885	LmxM.03.0400	protein_coding	unspecified product	39.0279	31.0432	22.7818	3.12848	19.2552	5.07394	17.0492	2.93189
LmxM.03:124633-126607	1974	LmxM.03.0410	protein_coding	unspecified product	44.8037	4.45008	35.4853	2.12789	41.8607	0.647569	31.5602	1.47598
LmxM.03:129105-134181	5076	LmxM.03.0420	protein_coding	hypothetical protein, conserved	26.229	5.77053	25.1747	2.1193	28.1335	0.855754	26.248	2.02587
LmxM.03:135334-135628	294	LmxM.03.0430	protein_coding	60S acidic ribosomal protein P2, putative	916.24	242.106	990.005	65.1712	1089.93	124.4	1005.65	68.852
LmxM.03:136542-136875	333	LmxM.03.0440	protein_coding	60S acidic ribosomal protein P2, putative	1240.27	369.96	1302.04	130.574	1464.39	212.257	1372.93	101.013
LmxM.03:138019-142777	4758	LmxM.03.0450	protein_coding	TLD domain protein, conserved	25.5341	3.90587	23.9365	1.25888	27.128	1.18493	23.6408	2.72316
LmxM.03:148717-151870	3153	LmxM.03.0460	protein_coding	hypothetical protein	7.89269	2.64203	3.91539	0.730192	5.03952	0.923463	2.7512	0.440553
LmxM.03:155561-158462	2901	LmxM.03.0470	protein_coding	hypothetical protein, conserved	26.2199	4.50964	26.0878	2.56152	34.2307	1.22103	25.3834	2.71168
LmxM.03:159955-162970	3015	LmxM.03.0480	protein_coding	hypothetical protein, conserved	27.5556	4.4197	26.4531	2.58716	34.304	1.24753	29.955	3.06942
LmxM.03:164746-167707	2961	LmxM.03.0490	protein_coding	hypothetical protein, conserved	22.2507	3.56657	24.5001	2.12198	24.8961	1.11478	24.6986	2.54502
LmxM.03:168817-170413	1596	LmxM.03.0500	protein_coding	phosphate-Repressible Phosphate Permease-like protein	9.26313	3.75139	5.81236	1.586	4.84458	1.03217	5.65051	1.28936
LmxM.03:173248-180775	7527	LmxM.03.0510	protein_coding	hypothetical protein, conserved	22.3487	3.05163	19.95	1.72467	22.2934	1.06637	19.0031	2.57639
LmxM.03:181451-183998	2547	LmxM.03.0520	protein_coding	hypothetical protein, conserved	34.2066	6.51847	31.7025	2.40428	36.7682	1.764	31.7105	2.97206
LmxM.03:186030-192171	6141	LmxM.03.0530	protein_coding	hypothetical protein, conserved	41.4001	8.79349	43.33	3.63278	50.6175	2.02212	47.8302	4.4971
LmxM.03:193495-194686	1191	LmxM.03.0540	protein_coding	26S protease regulatory subunit, putative	42.0098	5.0198	44.7715	2.1641	45.3689	1.54199	39.4957	1.86772
LmxM.03:196069-200071	4002	LmxM.03.0550	protein_coding	hypothetical protein, conserved	22.938	4.75658	20.8474	2.23768	27.3214	0.969359	21.9992	2.85996
LmxM.03:201738-203784	2046	LmxM.03.0560	protein_coding	hypothetical protein	20.5044	6.35734	15.139	1.21896	19.7198	2.53831	14.5735	2.63012
LmxM.03:206157-207156	999	LmxM.03.0570	protein_coding	quinone oxidoreductase, putative	36.6246	10.5252	40.1612	6.60886	46.106	5.63121	42.1431	3.29393
LmxM.03:207568-208105	537	LmxM.03.0580	protein_coding	hypothetical protein, conserved	68.9925	20.984	80.5931	3.01428	70.4562	4.30022	88.9803	15.6205
LmxM.03:209607-213810	4203	LmxM.03.0590	protein_coding	DNA repair helicase, putative	24.6091	5.72567	25.702	2.23986	29.3634	1.06643	27.2217	2.3893
LmxM.03:214460-215660	1200	LmxM.03.0600	protein_coding	arginine N-methyltransferase, putative	37.2733	8.09208	41.9445	1.77051	43.2193	3.82741	48.1339	4.15489
LmxM.03:217444-218437	993	LmxM.03.0610	protein_coding	kinase-like protein	41.2056	8.97329	48.9816	1.8821	45.4871	3.00843	46.5964	3.35716
LmxM.03:219575-221543	1968	LmxM.03.0620	protein_coding	mitochondrial protein 99, putative (MP99)	20.3198	5.10139	23.2915	1.69022	23.6187	1.35064	24.3418	2.45622
LmxM.03:223027-223996	969	LmxM.03.0630	protein_coding	hypothetical protein, conserved	49.2027	11.3999	54.8954	4.91116	56.7363	3.79446	55.6678	2.65082
LmxM.03:224789-226532	1743	LmxM.03.0640	protein_coding	hypothetical protein, conserved	32.3945	6.75165	34.9037	2.28356	36.9127	0.625851	38.9201	3.89017
LmxM.03:228678-231357	2679	LmxM.03.0650	protein_coding	hypothetical protein	11.298	0.937549	9.61475	0.905281	11.5238	1.28075	8.29542	1.34573
LmxM.03:233033-235490	2457	LmxM.03.0660	protein_coding	hypothetical protein, conserved	32.8491	4.76927	34.1818	2.89604	32.6397	3.68269	26.7988	5.58522
LmxM.03:236374-237994	1620	LmxM.03.0670	protein_coding	hypothetical protein, conserved	15.5114	1.46536	15.9064	1.82206	17.5418	1.18433	16.16	2.5827
LmxM.03:247701-248562	861	LmxM.03.0680	protein_coding	hypothetical protein	18.0435	3.61418	19.2639	2.37924	16.9214	0.479805	16.2733	1.22371
LmxM.03:250684-256870	6186	LmxM.03.0690	protein_coding	hypothetical protein, conserved	47.4685	6.05622	50.1618	5.99307	42.1003	2.69583	37.821	3.95145
LmxM.03:258077-266666	8589	LmxM.03.0700	protein_coding	hypothetical protein, conserved	13.9372	1.01293	11.1281	1.18334	13.5148	1.01407	10.5273	0.824745
LmxM.03:267545-268292	747	LmxM.03.0710	protein_coding	hypothetical protein, conserved	20.8659	3.35256	20.3491	1.80277	24.9538	1.60133	19.7143	1.58986
LmxM.03:268747-271483	2736	LmxM.03.0720	protein_coding	hypothetical protein, conserved	12.4263	2.07391	12.6479	1.1045	14.7394	0.775925	13.4046	1.82454
LmxM.03:273299-274415	1116	LmxM.03.0730	protein_coding	hypothetical protein, conserved	15.7343	3.37982	15.832	0.936178	16.3504	1.81088	16.2587	2.38773
LmxM.03:275279-275534	255	LmxM.03.0740	protein_coding	cytochrome c oxidase copper chaperone, putative	109.751	22.4701	107.5	20.6696	126.834	15.5059	129.808	23.4862
LmxM.03:276195-278304	2109	LmxM.03.0750	protein_coding	hypothetical protein, conserved	35.6368	9.54192	39.1088	3.71975	41.8472	2.62914	39.5014	4.78667
LmxM.03:279120-280092	972	LmxM.03.0760	protein_coding	hypothetical protein, conserved	16.3031	3.38631	17.6547	2.04289	20.2113	1.32209	21.0599	3.79418
LmxM.03:280835-282458	1623	LmxM.03.0770	protein_coding	unspecified product	14.7806	1.29002	15.5875	0.877918	14.868	0.478123	15.6572	1.7724
LmxM.03:283135-292288	9153	LmxM.03.0780	protein_coding	serine/threonine-protein kinase, putative	31.2014	3.26084	26.6521	3.46461	30.1603	1.57619	24.8271	2.52266
LmxM.03:293921-295262	1341	LmxM.03.0790	protein_coding	hypothetical protein, conserved	19.4911	5.93495	22.2884	1.39277	25.8117	2.48251	27.9266	2.37038
LmxM.03:296116-303451	7335	LmxM.03.0800	protein_coding	6-phosphofructo-2-kinase 1	24.7427	2.13992	20.0698	1.31181	25.3047	1.46197	18.7028	1.01101
LmxM.03:304681-307918	3237	LmxM.03.0810	protein_coding	hypothetical protein	12.3799	2.64703	9.79681	1.10353	13.6889	1.23002	9.17956	0.85857
LmxM.03:308560-317260	8700	LmxM.03.0820	protein_coding	hypothetical protein, conserved	14.8251	1.49997	11.8029	2.03144	14.3156	1.08272	10.2031	1.34812
LmxM.03:318291-320091	1800	LmxM.03.0821	protein_coding	choline/ethanolamine phosphotransferase, putative	13.4824	2.79176	12.613	2.01282	14.4226	1.51583	13.6391	1.55258
LmxM.03:320785-321811	1026	LmxM.03.0830	protein_coding	hypothetical protein, conserved	9.90646	2.21224	11.2558	2.56889	11.9518	0.541361	11.9351	1.12529
LmxM.03:323106-326034	2928	LmxM.03.0840	protein_coding	hypothetical protein, conserved	33.1766	7.99817	30.6673	3.74293	33.853	2.71209	30.0083	2.41717
LmxM.03:326877-333579	6702	LmxM.03.0850	protein_coding	hypothetical protein, conserved	17.2503	2.04944	14.9613	1.57012	17.5761	1.62837	14.5635	2.15302
LmxM.03:334601-338858	4257	LmxM.03.0860	protein_coding	hypothetical protein, conserved	21.8919	5.14302	22.0693	1.58558	27.1305	1.17099	23.1486	1.9671
LmxM.03:339980-343874	3894	LmxM.03.0870	protein_coding	hypothetical protein, conserved	26.146	5.63193	21.9017	1.82608	25.9894	0.69609	22.0995	2.23553
LmxM.03:345035-350399	5364	LmxM.03.0880	protein_coding	hypothetical protein, conserved	19.2087	1.22616	15.9752	2.06955	20.0244	1.60882	16.5674	1.62335
LmxM.03:351835-353767	1932	LmxM.03.0890	protein_coding	hypothetical protein, conserved	47.8256	12.3509	52.1022	1.78829	59.919	1.74009	58.0868	5.39346
LmxM.03:356226-357315	1089	LmxM.03.0900	protein_coding	peter pan protein, putative	24.7567	3.19512	21.1757	1.25844	25.1481	1.83269	21.0948	1.56774
LmxM.03:358501-359293	792	LmxM.03.0910	protein_coding	inorganic pyrophosphatase, putative	32.6308	3.44684	41.7403	7.72406	42.0836	1.52598	45.8961	1.78961
LmxM.03:359964-360615	651	LmxM.03.0920	protein_coding	hypothetical protein, conserved	57.1581	9.79502	82.088	9.54989	73.8471	3.1003	82.0887	5.33479
LmxM.03:361288-363382	2094	LmxM.03.0930	protein_coding	hypothetical protein	21.081	2.55846	19.6822	0.976307	24.4639	1.72552	20.987	1.11322
LmxM.03:363986-364973	987	LmxM.03.0940	protein_coding	hypothetical protein, conserved	36.7725	5.19066	46.6882	6.17905	40.3622	2.20412	49.8877	3.33132
LmxM.03:366362-368033	1671	LmxM.03.0950	protein_coding	hypothetical protein, conserved	49.7404	5.62082	65.3235	6.29496	61.4277	0.596175	73.2495	4.68248
LmxM.03:368922-369237	315	LmxM.03.0960	protein_coding	hypothetical protein, conserved	448.54	98.2732	644.322	45.3822	538.733	27.0589	690.581	35.6336
LmxM.03:369738-370716	978	LmxM.03.0970	protein_coding	hypothetical protein, conserved	63.3608	12.8449	61.8351	3.26686	49.4612	5.87096	65.8421	6.2834
LmxM.03:371418-372660	1242	LmxM.03.0980	protein_coding	elongation initiation factor 2 alpha subunit, putative	336.72	71.0186	372.757	17.0099	369.027	30.404	428.996	31.9956
LmxM.04:4371-7413	3042	LmxM.04.0010	protein_coding	calcium-translocating P-type ATPase	75.0496	10.6236	72.8799	3.6084	70.0071	2.36277	60.3688	2.74485
LmxM.04:8554-10207	1653	LmxM.04.0020	protein_coding	pteridine transporter (truncated), putative	21.3756	2.75764	24.9486	3.37411	20.185	1.43364	20.601	1.47392
LmxM.04:12455-14459	2004	LmxM.04.0030	protein_coding	cAMP-specific phosphodiesterase, putative	18.5271	3.16422	17.2185	1.44961	17.7811	0.662347	14.8106	1.01028
LmxM.04:15450-15672	222	LmxM.04.0035	protein_coding	hypothetical protein	99.6932	29.3435	161.702	10.0036	146.668	13.5246	219.625	27.5322
LmxM.04:16199-17507	1308	LmxM.04.0040	protein_coding	hypothetical protein	33.1241	9.29144	61.7206	14.5449	17.1393	2.11494	41.4202	13.2433
LmxM.04:21485-21989	504	LmxM.04.0045	protein_coding	hypothetical protein, conserved	18.8796	2.9259	22.5659	4.2719	20.3196	3.22172	19.6918	2.81286
LmxM.04:23093-24668	1575	LmxM.04.0050	protein_coding	hypothetical protein, conserved	42.5556	3.41642	45.8783	2.69489	45.5882	0.709762	53.0555	2.42283
LmxM.04:26735-27524	789	LmxM.04.0060	protein_coding	DNA topoisomerase type IB small subunit, putative	18.182	5.34732	20.2478	2.52891	19.4984	0.656036	16.7411	2.11002
LmxM.04:28477-29212	735	LmxM.04.0070	protein_coding	hypothetical protein, conserved	61.887	12.844	76.252	5.43453	73.0536	3.03023	77.1988	4.20917
LmxM.04:29925-30402	477	LmxM.04.0080	protein_coding	hypothetical protein, conserved	46.1381	10.9808	66.2236	5.78916	62.6941	3.45976	72.5164	9.2252
LmxM.04:31511-37049	5538	LmxM.04.0090	protein_coding	hypothetical protein, conserved	30.0291	5.93836	29.656	2.50374	34.5357	1.38784	31.1937	2.55844
LmxM.04:38372-40130	1758	LmxM.04.0100	protein_coding	hypothetical protein, conserved	8.73861	1.05544	7.75472	1.13263	7.08295	0.411245	6.64922	0.727925
LmxM.04:41260-42304	1044	LmxM.04.0110	protein_coding	hypothetical protein, conserved	28.4528	8.1613	34.325	2.2954	39.2551	1.19727	42.3017	2.47264
LmxM.04:42959-43958	999	LmxM.04.0120	protein_coding	exosome complex exonuclease RRP40, putative	27.5489	6.58061	30.5203	2.81105	33.5078	3.30952	35.2481	2.94058
LmxM.04:44933-45401	468	LmxM.04.0123	protein_coding	hypothetical protein, conserved	19.2943	4.72315	19.0815	3.32994	20.1507	2.87809	20.6643	1.45345
LmxM.04:46490-47651	1161	LmxM.04.0127	protein_coding	hypothetical protein, conserved	19.3154	3.24232	20.22	1.48614	21.3324	0.742367	21.3696	1.24435
LmxM.04:47881-49723	1842	LmxM.04.0130	protein_coding	unspecified product	0.678085	0.289231	0.244747	0.131676	0.468931	0.17437	0.188841	0.0541659
LmxM.04:51997-53485	1488	LmxM.04.0180	protein_coding	surface antigen-like protein	3.71017	1.36901	2.34436	0.498923	2.34656	0.649213	1.93748	0.51389
LmxM.04:54368-56498	2130	LmxM.04.0190	protein_coding	surface antigen-like protein	3.73633	2.24554	2.73891	0.769289	3.16623	0.870974	3.04066	0.624804
LmxM.04:57556-58105	549	LmxM.04.0200	protein_coding	surface antigen-like protein	2.68786	1.28157	1.46203	1.14884	1.44093	0.184101	1.30889	0.552047
LmxM.04:59500-60568	1068	LmxM.04.0210	protein_coding	surface antigen-like protein	1.77112	0.457438	1.06727	0.23562	1.50987	0.386261	1.26646	0.269409
LmxM.04:62892-63957	1065	LmxM.04.0220	protein_coding	hypothetical protein	40.242	2.50565	33.9362	3.24812	41.0295	2.26311	33.4166	4.64144
LmxM.04:65618-66398	780	LmxM.04.0230	protein_coding	hypothetical protein, conserved	5.85473	0.777017	7.76863	1.59792	6.73204	0.77323	7.9912	1.28979
LmxM.04:67665-68538	873	LmxM.04.0240	protein_coding	hypothetical protein, conserved	18.079	3.80194	21.2552	2.76706	20.8234	2.17108	18.1927	1.4739
LmxM.04:70645-75013	4368	LmxM.04.0250	protein_coding	RNA pseudouridylate synthase-like protein	7.72468	0.662184	7.2337	0.54138	8.86866	0.500015	7.42738	0.665969
LmxM.04:75686-76490	804	LmxM.04.0260	protein_coding	hypothetical protein, conserved	23.7721	4.88663	29.434	3.19059	28.1103	2.56265	26.0547	1.47015
LmxM.04:77161-78604	1443	LmxM.04.0270	protein_coding	hypothetical protein, conserved	27.2181	6.5818	28.9869	1.75031	27.8004	1.32209	27.843	3.05918
LmxM.04:79203-85296	6093	LmxM.04.0280	protein_coding	adenosine monophosphate deaminase, putative	12.7977	0.940608	11.0161	1.36122	10.8775	0.41764	9.31357	0.923599
LmxM.04:86691-88047	1356	LmxM.04.0290	protein_coding	hypothetical protein, conserved	22.5313	2.8625	19.4487	2.23074	23.4759	1.93615	19.0239	0.751166
LmxM.04:89275-90058	783	LmxM.04.0300	protein_coding	hypothetical protein, conserved	6.03527	1.65667	6.39218	1.48003	5.43277	0.588513	6.77033	0.978326
LmxM.04:90669-92580	1911	LmxM.04.0310	protein_coding	beta-fructofuranosidase, putative	5.44286	1.52661	7.54685	0.963587	5.35273	0.844741	7.72184	0.919107
LmxM.04:94377-95577	1200	LmxM.04.0320	protein_coding	unspecified product	5.1399	1.10095	7.00779	0.486329	5.87468	0.58609	7.43877	0.642514
LmxM.04:96820-99352	2532	LmxM.04.0330	protein_coding	mitochondrial exoribonuclease DSS-1, putative	32.1573	5.9337	37.9749	1.81018	38.8497	1.01855	41.4732	2.21123
LmxM.04:99957-100512	555	LmxM.04.0340	protein_coding	ADP-ribosylation factor, putative	101.509	19.4554	134.456	9.548	117.251	4.10214	130.454	10.0978
LmxM.04:102085-108481	6396	LmxM.04.0350	protein_coding	unspecified product	5.97228	2.91658	3.44691	0.75354	3.61332	0.830796	2.52015	0.601019
LmxM.04:109546-110119	573	LmxM.04.0370	protein_coding	hypothetical protein, conserved	53.6161	12.1445	61.4443	8.81346	65.2667	4.23007	63.5566	3.78088
LmxM.04:111197-112259	1062	LmxM.04.0380	protein_coding	hypothetical protein, conserved	24.778	3.81885	28.9694	1.32542	29.0572	1.62557	27.6227	2.543
LmxM.04:120636-121350	714	LmxM.04.0390	protein_coding	hypothetical protein	3.57867	1.68893	5.06466	0.866578	2.12647	0.507865	3.97814	1.13213
LmxM.04:123806-124799	993	LmxM.04.0400	protein_coding	anaphase promoting complex, subunit 10-like protein	15.6456	4.6718	34.0042	2.10373	17.977	1.2285	36.5382	3.05494
LmxM.04:126710-129824	3114	LmxM.04.0410	protein_coding	hypothetical protein, conserved	7.35985	1.22209	5.69425	0.683194	6.56581	0.529031	5.07951	0.998309
LmxM.04:132046-133132	1086	LmxM.04.0420	protein_coding	hypothetical protein, conserved	12.5303	3.59469	11.11	1.15749	11.209	2.34198	10.3756	0.924097
LmxM.04:134500-146953	12453	LmxM.04.0430	protein_coding	hypothetical protein, conserved	6.51224	2.50464	3.66718	0.975953	4.62513	0.914693	2.38145	0.515528
LmxM.04:150177-154113	3936	LmxM.04.0440	protein_coding	serine/threonine protein kinase-like protein	7.61955	2.31673	4.56205	0.751236	6.76361	1.4192	3.74885	0.772878
LmxM.04:156673-156824	151	LmxM.04:ncRNA:rfamscan:156674-156824	non_protein_coding	unspecified product	74.7912	32.0449	40.7601	16.0779	24.803	6.70442	35.3935	10.7788
LmxM.04:157064-159458	2394	LmxM.04.0450	protein_coding	calpain-like cysteine peptidase, putative	14.8048	5.67613	9.32002	1.09664	9.02533	1.89535	6.32678	1.24939
LmxM.04:163553-165008	1455	LmxM.04.0460	protein_coding	adenylosuccinate lyase, putative (ADSL)	35.2667	7.30044	39.5569	4.26574	38.9069	2.84932	38.7114	6.01606
LmxM.04:165749-168320	2571	LmxM.04.0465	protein_coding	unspecified product	14.1604	2.713	16.0628	1.41341	16.7874	1.46023	17.6582	0.997717
LmxM.04:169140-169341	201	LmxM.04:ncRNA:rfamscan:169141-169341	non_protein_coding	unspecified product	644.204	254.592	733.36	90.053	747.556	152.112	850.042	97.4357
LmxM.04:169453-170020	567	LmxM.04.0470	protein_coding	60S ribosomal protein L11 (L5, L16)	701.933	133.111	706.12	53.3479	804.637	56.2021	800.782	42.8359
LmxM.04:171028-171538	510	LmxM.04.0480	protein_coding	ADP-ribosylation factor, putative	5.65867	1.23084	4.08242	0.818314	4.37419	1.18037	3.95282	1.29163
LmxM.04:173547-174522	975	LmxM.04.0490	protein_coding	hypothetical protein, conserved	22.697	5.27752	20.8761	3.53122	24.1265	2.69678	22.7377	0.926433
LmxM.04:175677-184668	8991	LmxM.04.0500	protein_coding	unspecified product	25.6626	2.65501	23.1939	2.94952	27.2277	1.06238	23.6064	1.84865
LmxM.04:188102-192698	4596	LmxM.04.0510	protein_coding	unspecified product	26.4003	1.55457	21.341	2.02052	22.3999	1.76729	17.648	2.08199
LmxM.04:193905-197082	3177	LmxM.04.0520	protein_coding	huntingtin interacting protein (HIP), putative	19.2185	2.55853	16.3684	1.86624	18.4159	1.00287	14.7724	1.21285
LmxM.04:198802-199969	1167	LmxM.04.0530	protein_coding	unspecified product	12.6253	3.44019	13.5013	2.2189	16.2133	1.29411	16.0107	1.48761
LmxM.04:202024-203779	1755	LmxM.04.0540	protein_coding	hypothetical protein, conserved	7.47256	0.712444	6.17078	1.05629	7.80963	1.2789	6.3791	0.749412
LmxM.04:205351-209992	4641	LmxM.04.0550	protein_coding	hypothetical protein, conserved	28.2097	4.73161	26.1682	2.68509	31.4625	1.73005	27.5187	2.83668
LmxM.04:213485-214364	879	LmxM.04.0560	protein_coding	tyrosine phosphatase, putative	13.0575	2.19672	17.0748	2.55121	16.9902	1.91038	20.0535	2.30639
LmxM.04:214927-219511	4584	LmxM.04.0570	protein_coding	hypothetical protein, conserved	13.7987	0.902118	11.4054	1.11282	14.4074	1.55877	11.2048	1.25604
LmxM.04:221583-222435	852	LmxM.04.0580	protein_coding	spermidine synthase, putative	56.6274	9.81439	73.6343	11.7959	63.4041	3.28358	72.3591	9.30599
LmxM.04:223967-224657	690	LmxM.04.0590	protein_coding	hypothetical protein	29.2854	5.2604	27.5593	3.50035	32.6499	1.11754	24.1252	3.17882
LmxM.04:225367-234382	9015	LmxM.04.0600	protein_coding	hypothetical protein	21.3141	2.17986	15.7906	1.10868	25.0778	1.53433	16.0951	1.33576
LmxM.04:236102-236606	504	LmxM.04.0610	protein_coding	hypothetical protein, conserved	37.1715	6.345	51.0143	5.52661	56.6635	4.76218	55.9721	5.39409
LmxM.04:237431-241259	3828	LmxM.04.0620	protein_coding	hypothetical protein	11.2112	1.3151	9.32383	1.24921	11.0761	0.237226	8.96734	1.03799
LmxM.04:244234-245251	1017	LmxM.04.0625	protein_coding	hypothetical protein	33.114	7.16662	24.2151	2.49906	28.4108	3.29419	25.5875	1.15775
LmxM.04:245956-246553	597	LmxM.04.0630	protein_coding	hypothetical protein, conserved	447.41	94.0698	598.13	61.5197	590.77	46.7835	782.706	57.9574
LmxM.04:248084-249065	981	LmxM.04.0640	protein_coding	hypothetical protein	10.8578	1.23067	8.7604	1.05637	10.7199	1.19773	9.37785	1.52922
LmxM.04:250614-254292	3678	LmxM.04.0650	protein_coding	serine-threonine protein kinase-like protein	23.7931	4.39497	25.6131	3.06343	29.7952	0.68533	28.0255	2.39651
LmxM.04:255191-255638	447	LmxM.04.0660	protein_coding	unspecified product	17.8697	3.56526	24.4744	4.55637	24.6189	1.43968	26.6616	2.56196
LmxM.04:257294-257753	459	LmxM.04.0670	protein_coding	hypothetical protein, conserved	30.7002	7.00117	42.7767	9.25937	44.5637	4.83138	46.081	3.25715
LmxM.04:258995-259442	447	LmxM.04.0680	protein_coding	ubiquitin-conjugating enzyme E2, putative	16.3171	5.16136	14.4216	2.56335	17.2223	2.11876	13.9738	2.01998
LmxM.04:261371-263612	2241	LmxM.04.0690	protein_coding	hypothetical protein	13.6401	1.27057	12.8655	1.54103	11.7522	1.04951	12.2331	1.7261
LmxM.04:264709-267940	3231	LmxM.04.0700	protein_coding	hypothetical protein, conserved	7.79043	1.34483	6.90045	0.878931	7.225	0.188063	6.87355	0.883174
LmxM.04:268920-271305	2385	LmxM.04.0710	protein_coding	hypothetical protein, conserved	16.367	2.11486	14.6423	0.741444	18.3734	0.641094	14.916	1.22681
LmxM.04:273861-275883	2022	LmxM.04.0720	protein_coding	hypothetical protein	12.8533	2.55193	16.1652	1.78567	13.4295	1.0338	15.9352	2.46756
LmxM.04:276973-278896	1923	LmxM.04.0730	protein_coding	unspecified product	17.6641	3.50742	20.8876	2.69746	21.1836	1.90329	21.0432	2.81567
LmxM.04:279644-282062	2418	LmxM.04.0740	protein_coding	hypothetical protein, conserved	16.0944	4.83903	17.2291	1.68488	20.3489	1.73328	20.1509	2.04702
LmxM.04:282967-283609	642	LmxM.04.0750	protein_coding	60S ribosomal protein L10, putative	454.495	124.108	477.259	56.7147	483.572	32.0452	421.936	42.2438
LmxM.04:284693-285533	840	LmxM.04.0760	protein_coding	unspecified product	362.881	79.0244	418.938	28.843	421.305	25.9757	457.808	23.4817
LmxM.04:286648-287167	519	LmxM.04.0770	protein_coding	unspecified product	347.358	72.6286	400.619	29.0423	413.463	30.8443	433.735	31.3334
LmxM.04:287940-289416	1476	LmxM.04.0780	protein_coding	heat shock protein, putative	18.9702	1.55608	18.1491	1.82017	22.3358	2.10266	20.105	1.27898
LmxM.04:290730-294243	3513	LmxM.04.0790	protein_coding	hypothetical protein, conserved	11.4741	0.158253	9.63591	1.17431	11.1495	1.12438	8.7394	1.03898
LmxM.04:295612-296530	918	LmxM.04.0800	protein_coding	unspecified product	20.7873	3.93758	30.1885	3.43777	21.7321	0.763434	35.1493	2.58851
LmxM.04:297664-299680	2016	LmxM.04.0810	protein_coding	hypothetical protein, conserved	51.4598	8.65264	46.1999	3.19477	47.9885	2.45398	43.7645	4.88221
LmxM.04:300405-301611	1206	LmxM.04.0820	protein_coding	Peptide deformylase 2, putative (PDF2)	13.4454	2.11867	17.6352	1.60694	16.8471	0.931384	19.6699	0.845264
LmxM.04:302615-306347	3732	LmxM.04.0830	protein_coding	hypothetical protein, conserved	18.4031	2.48511	15.9198	2.61651	19.7974	1.24547	16.7798	1.79145
LmxM.04:307852-310462	2610	LmxM.04.0840	protein_coding	tyrosine phospatase-like protein	22.105	7.67425	26.7687	2.60662	32.5736	1.65472	34.6791	2.51678
LmxM.04:311934-313017	1083	LmxM.04.0850	protein_coding	rhomboid-like protein	17.9074	1.67479	18.5717	2.04374	17.2985	0.513157	18.4251	3.05144
LmxM.04:313853-315029	1176	LmxM.04.0860	protein_coding	unspecified product	27.3818	5.26777	31.5421	3.15564	31.1444	1.00035	32.5525	4.12944
LmxM.04:317149-320731	3582	LmxM.04.0870	protein_coding	hypothetical protein	19.7059	2.80051	18.0254	1.82821	22.1949	0.62461	18.4948	3.107
LmxM.04:323103-326811	3708	LmxM.04.0890	protein_coding	hypothetical protein, conserved	13.6384	3.35	8.19825	0.869157	10.3974	1.5	6.66852	0.98783
LmxM.04:329606-330194	588	LmxM.04.0910	protein_coding	hypothetical protein, conserved	14.3365	2.96626	16.721	1.99685	14.868	0.861587	14.0143	1.59563
LmxM.04:331666-333409	1743	LmxM.04.0920	protein_coding	hypothetical protein	6.81773	2.49178	5.2826	0.333805	5.57769	0.786032	4.71094	0.924719
LmxM.04:336012-336459	447	LmxM.04.0930	protein_coding	unspecified product	36.8922	7.30485	45.9948	6.78307	41.7086	1.0466	48.1448	1.76403
LmxM.04:338320-339802	1482	LmxM.04.0940	protein_coding	unspecified product	23.8114	5.83415	24.465	2.21729	27.928	0.727531	26.867	2.5572
LmxM.04:340918-341560	642	LmxM.04.0950	protein_coding	unspecified product	451.782	122.986	474.118	56.4716	481.721	32.3478	419.001	42.0496
LmxM.04:342436-343060	624	LmxM.04.0960	protein_coding	adenylate kinase, putative	43.4082	11.5909	54.6514	5.33766	59.41	3.12549	62.8891	3.80608
LmxM.04:343728-345180	1452	LmxM.04.0970	protein_coding	hypothetical protein, conserved	16.8826	4.18925	16.1559	1.71251	20.0738	0.600377	16.8926	1.5088
LmxM.04:345963-347364	1401	LmxM.04.0975	protein_coding	hypothetical protein	5.24346	0.263153	4.78936	1.70547	4.67836	0.776555	3.8255	0.618555
LmxM.04:347696-351365	3669	LmxM.04.0980	protein_coding	hypothetical protein, conserved	15.1036	2.95542	14.3654	1.23588	18.6119	0.48887	16.7322	1.19247
LmxM.04:352060-352939	879	LmxM.04.0990	protein_coding	hypothetical protein, conserved	75.334	15.9996	79.3215	6.96935	81.1561	6.24689	94.2976	9.7297
LmxM.04:353932-357340	3408	LmxM.04.1000	protein_coding	chloride channel protein, putative	19.4279	1.33983	16.6739	1.35948	23.5404	0.796755	17.5219	0.978677
LmxM.04:358938-359457	519	LmxM.04.1010	protein_coding	hypothetical protein, conserved	33.6875	8.98432	44.2914	5.21997	43.7247	2.44569	46.1417	3.33333
LmxM.04:360906-361491	585	LmxM.04.1030	protein_coding	unspecified product	26.1075	1.06516	33.1957	2.98769	30.2901	2.27255	26.6549	3.81891
LmxM.04:362132-362335	203	LmxM.04:ncRNA:rfamscan:362133-362335	non_protein_coding	unspecified product	0.96656	1.36028	6.06987	3.2664	2.81686	1.22522	2.28742	2.25861
LmxM.04:362147-362320	173	LmxM.04:ncRNA:rfamscan:362148-362320	non_protein_coding	unspecified product	6.7506	10.0727	1.66895	2.33496	3.02852	1.26207	0.765372	1.04848
LmxM.04:363392-364359	967	LmxM.04.1040	protein_coding	unspecified product	18.9696	3.80496	23.4134	1.46292	17.5266	0.636077	22.0606	2.12957
LmxM.04:366346-367270	924	LmxM.04.1050	protein_coding	acyltransferase-like protein, copy 2	27.755	3.14955	35.2873	1.66167	34.3787	2.40227	31.6219	4.69651
LmxM.04:368516-369947	1431	LmxM.04.1060	protein_coding	hypothetical protein	9.05475	2.93146	10.5332	0.751625	10.0157	0.822708	9.53362	1.58849
LmxM.04:370433-370823	390	LmxM.04.1070	protein_coding	hypothetical protein, conserved	60.0248	15.9194	69.8636	8.17027	73.3641	11.8032	66.9882	4.82127
LmxM.04:371655-374307	2652	LmxM.04.1080	protein_coding	hypothetical protein, conserved	22.51	5.15909	24.2743	1.02498	28.0072	2.11671	24.9071	2.03919
LmxM.04:375043-378949	3906	LmxM.04.1090	protein_coding	hypothetical protein, conserved	11.403	1.76222	10.4852	1.19765	11.0938	0.806177	9.2696	1.0556
LmxM.04:380971-381301	330	LmxM.04.1100	protein_coding	unspecified product	28.4193	6.10783	36.9689	3.24276	32.4744	3.29084	36.5937	4.13417
LmxM.04:381877-384610	2733	LmxM.04.1110	protein_coding	proton motive ATPase, putative	20.7316	4.08978	23.7805	1.94725	26.7917	1.26606	25.2801	1.79275
LmxM.04:386771-388961	2190	LmxM.04.1120	protein_coding	unspecified product	14.919	0.828846	13.8602	0.796067	13.9167	0.947909	12.9939	1.37995
LmxM.04:389831-390722	891	LmxM.04.1130	protein_coding	cytochrome c oxidase assembly factor, putative	33.641	5.39298	35.8328	2.9754	36.0798	3.79219	37.9752	3.24643
LmxM.04:391547-392621	1074	LmxM.04.1140	protein_coding	hypothetical protein	34.5357	9.50439	40.5706	5.0851	44.9709	1.96225	45.4856	4.09139
LmxM.04:393100-393607	507	LmxM.04.1150	protein_coding	hypothetical protein, conserved	36.0047	8.6548	41.6963	7.91644	40.3315	3.4108	44.4015	0.821035
LmxM.04:395874-396837	963	LmxM.04.1160	protein_coding	fructose-1,6-bisphosphatase, cytosolic, putative	28.0724	5.78135	23.6958	3.15678	28.2571	1.38423	23.6784	2.49164
LmxM.04:397737-398965	1228	LmxM.04.1165	protein_coding	unspecified product	40.5867	9.67742	56.4633	3.19017	51.0739	2.12112	59.4594	2.7786
LmxM.04:406900-407806	906	LmxM.04.1170	protein_coding	RNA-binding protein, putative (DRBD3)	17.0031	18.5967	7.01355	3.34824	6.08517	2.36964	5.97441	3.34134
LmxM.04:410654-417752	7098	LmxM.04.1180	protein_coding	hypothetical protein, conserved	14.6838	1.0153	10.8433	0.597428	13.5259	0.92982	9.13185	0.41127
LmxM.04:419095-420667	1572	LmxM.04.1190	protein_coding	tRNA nucleotidyltransferase, putative	51.1755	9.87742	49.6854	4.20916	58.1046	2.91608	50.0475	2.57225
LmxM.04:421457-422021	564	LmxM.04.1200	protein_coding	hypothetical protein, conserved	20.613	4.01519	20.4318	3.47819	19.6423	2.05664	19.067	2.99818
LmxM.04:426826-427933	1107	LmxM.04.1210	protein_coding	casein kinase I, putative	5.10743	4.25996	2.94929	0.964951	2.19283	0.631656	1.87689	0.636669
LmxM.04:428917-432064	3147	LmxM.04.1220	protein_coding	hypothetical protein, conserved	49.265	11.3522	49.9938	2.97632	56.0255	3.6853	50.9052	4.03662
LmxM.04:433271-434402	1131	LmxM.04.1230	protein_coding	actin	369.387	64.533	474.121	25.7985	462.017	26.2465	533.913	34.2818
LmxM.05:6099-8847	2748	LmxM.05.0010	protein_coding	hypothetical protein, conserved	26.2631	5.06839	28.7717	2.5606	24.7538	1.51976	23.3493	1.0983
LmxM.05:9305-9725	420	LmxM.05.0020	protein_coding	hypothetical protein, conserved	74.9647	11.6933	99.3658	12.1321	91.5379	5.98574	106.381	9.82622
LmxM.05:10246-10834	588	LmxM.05.0030	protein_coding	small GTP-binding protein, putative	297.385	68.7299	368.35	20.2611	355.157	21.2222	408.284	27.6183
LmxM.05:11933-13679	1746	LmxM.05.0040	protein_coding	paraflagellar rod component par4, putative	30.8621	5.90858	27.7089	2.71674	24.2495	1.79174	21.6805	1.43611
LmxM.05:14862-17388	2526	LmxM.05.0050	protein_coding	hypothetical protein, conserved	19.2368	3.2105	18.8929	0.896493	18.9092	0.673888	18.355	1.20677
LmxM.05:18566-21068	2502	LmxM.05.0060	protein_coding	major vault protein, putative	41.8386	4.39204	39.7307	2.66315	49.9539	0.96497	42.8919	2.88186
LmxM.05:23154-23430	276	LmxM.05.0070	protein_coding	dynein light chain, putative	42.888	8.27748	52.5777	9.00837	37.9609	4.41025	49.5101	5.69705
LmxM.05:24378-24984	606	LmxM.05.0080	protein_coding	hypothetical protein, conserved	31.1923	7.39728	37.2637	4.44576	35.354	4.8495	34.8837	2.60549
LmxM.05:26346-26886	540	LmxM.05.0090	protein_coding	Nudix hydrolase 2, putative (Nudix2)	14.8138	3.22747	14.7994	3.9973	15.1108	2.6734	16.6546	1.96249
LmxM.05:28706-30620	1914	LmxM.05.0100	protein_coding	phosphoprotein phosphatase, putative	16.0093	11.3809	8.01973	2.0166	10.0294	2.69439	8.27498	3.28986
LmxM.05:33759-34131	372	LmxM.05.0110	protein_coding	hypothetical protein, conserved	26.0362	9.39815	33.2597	5.96407	29.7351	4.14697	36.8739	4.75381
LmxM.05:35149-36166	1017	LmxM.05.0120	protein_coding	hypothetical protein, conserved	8.75621	0.981664	8.97658	1.54736	9.80686	0.58632	10.9844	1.7719
LmxM.05:37777-39076	1299	LmxM.05.0130	protein_coding	protein kinase, putative	15.1751	5.58492	11.9874	0.93994	12.0892	1.70174	10.9114	2.73227
LmxM.05:41665-43720	2055	LmxM.05.0140	protein_coding	nucleolar RNA helicase II, putative	26.1383	3.18564	23.0074	2.96834	24.9901	1.87205	23.0396	1.76078
LmxM.05:45031-46360	1329	LmxM.05.0150	protein_coding	hypothetical protein, conserved	15.4008	2.8031	18.4564	1.91321	16.0749	2.16673	23.2465	2.15625
LmxM.05:47391-48927	1536	LmxM.05.0160	protein_coding	hypothetical protein, unknown function	8.17559	0.884082	7.41346	0.860288	8.52934	0.918597	6.86643	0.473513
LmxM.05:49531-51820	2289	LmxM.05.0170	protein_coding	hypothetical protein, conserved	14.7801	3.70629	16.0826	0.838514	18.8873	0.62286	18.4092	2.37308
LmxM.05:53243-54677	1434	LmxM.05.0180	protein_coding	dihydrolipoamide branched chain transacylase, putative	20.6221	2.2197	16.219	2.12759	20.592	1.32745	17.465	1.36035
LmxM.05:56255-57371	1116	LmxM.05.0190	protein_coding	hypothetical protein, conserved	18.4206	5.92614	21.5349	2.34994	21.9326	2.25268	23.1681	2.7561
LmxM.05:58234-60598	2364	LmxM.05.0200	protein_coding	hypothetical protein, conserved	31.2864	8.06548	30.7757	2.20092	29.8354	1.20598	28.619	2.61066
LmxM.05:61768-66193	4425	LmxM.05.0210	protein_coding	hypothetical protein, conserved	18.757	3.82222	18.8287	0.947417	22.1838	1.26296	21.25	1.32222
LmxM.05:67837-69721	1884	LmxM.05.0220	protein_coding	dual specificity phosphatase-like protein	6.395	3.80091	3.55415	0.915106	3.41117	1.28631	3.15499	1.18565
LmxM.05:74204-76100	1896	LmxM.05.0230	protein_coding	hydrogenase, putative	16.4414	3.24997	17.292	1.13847	20.1919	0.98676	20.292	1.42971
LmxM.05:77819-81203	3384	LmxM.05.0240	protein_coding	viscerotropic leishmaniasis antigen, putative	3.24745	0.254245	2.67025	0.197478	2.97453	0.354737	2.43203	0.181301
LmxM.05:82519-86755	4236	LmxM.05.0241	protein_coding	viscerotropic leishmaniasis antigen, putative	2.46598	0.188571	2.14009	0.161171	2.46594	0.281505	1.85647	0.0712662
LmxM.05:88435-88729	294	LmxM.05.0250	protein_coding	hypothetical protein, conserved	21.2341	7.74485	32.5294	3.1901	31.0809	2.77039	33.6543	3.21567
LmxM.05:89409-90582	1173	LmxM.05.0260	protein_coding	hypothetical protein, conserved	14.9031	3.42921	16.6734	1.86477	18.5579	0.672929	18.1924	1.44846
LmxM.05:91588-92542	954	LmxM.05.0270	protein_coding	hypothetical protein, conserved	12.1401	1.45448	13.4464	1.67642	11.227	0.700481	13.6552	1.05636
LmxM.05:93929-94604	675	LmxM.05.0280	protein_coding	protein tyrosine phosphatase, putative	27.291	4.68498	25.0473	3.65092	21.9659	1.79232	19.7123	1.90013
LmxM.05:96373-96886	513	LmxM.05.0285	protein_coding	ARP2/3 complex 16kDa subunit, putative	27.4054	6.90633	41.4317	4.56239	39.722	2.93919	47.6171	8.62375
LmxM.05:98349-99807	1458	LmxM.05.0290	protein_coding	phosphate carrier protein, mitochondrial precursor-like protein	18.2974	3.10318	20.8606	1.46301	20.4719	0.697827	21.9086	1.1589
LmxM.05:100401-102636	2235	LmxM.05.0300	protein_coding	hypothetical protein, conserved	18.714	3.85993	22.0142	1.0668	24.8522	0.943482	24.7666	1.86183
LmxM.05:103390-103933	543	LmxM.05.0310	protein_coding	glutaredoxin-like protein	16.3772	4.23788	18.943	2.60153	21.1474	2.98893	22.592	2.60379
LmxM.05:105349-108358	3009	LmxM.05.0330	protein_coding	DNA replication licensing factor, putative	15.8323	3.05651	15.813	1.1742	19.1639	1.19785	15.8573	0.762569
LmxM.05:109111-110227	1116	LmxM.05.0340	protein_coding	hypothetical protein, conserved	45.7224	11.8554	58.2358	4.12599	49.4599	3.22938	68.1461	6.59677
LmxM.05:113761-115237	1476	LmxM.05.0350	protein_coding	trypanothione reductase	24.972	13.2778	21.6984	2.0564	21.134	3.95458	24.8518	6.07412
LmxM.05:116224-118090	1866	LmxM.05.0360	protein_coding	ATP-dependent RNA helicase, putative	14.9845	1.90841	13.6497	0.841393	16.8462	1.14956	14.0846	1.44714
LmxM.05:118875-119859	984	LmxM.05.0370	protein_coding	hypothetical protein, conserved	8.57897	1.14652	8.43348	2.02675	6.85073	1.03587	8.03229	0.397406
LmxM.05:121555-123906	2351	LmxM.05.0380	protein_coding	microtubule-associated protein, putative	79.1843	57.6813	44.279	16.5085	43.8104	17.5163	33.5986	10.4459
LmxM.05:132061-134263	2202	LmxM.05.0390	protein_coding	protein kinase, putative	12.8152	5.85859	9.45566	1.62426	9.76362	1.61897	7.22066	1.37946
LmxM.05:136034-139673	3639	LmxM.05.0400	protein_coding	structural maintenance of chromosome (SMC), putative	21.6469	3.5687	17.947	1.27241	19.5148	0.482286	15.6374	0.916957
LmxM.05:140667-143409	2742	LmxM.05.0410	protein_coding	hypothetical protein, conserved	20.7362	4.75359	19.6973	1.12284	24.3726	2.36732	19.5687	3.04374
LmxM.05:144280-144616	336	LmxM.05.0420	protein_coding	dynein-light chain-protein, putative	35.3342	9.38421	40.3272	6.2779	38.012	3.61007	47.0125	5.28211
LmxM.05:147298-149329	2031	LmxM.05.0430	protein_coding	hypothetical protein, conserved	16.9395	3.17738	19.9652	1.63248	24.1363	1.14007	22.9949	1.76772
LmxM.05:149836-152407	2571	LmxM.05.0440	protein_coding	hypothetical protein, conserved	17.7671	4.15167	19.3261	1.34099	20.4328	0.836177	20.1738	2.0286
LmxM.05:153601-154192	591	LmxM.05.0450	protein_coding	hypothetical protein, conserved	331.338	68.4519	372.359	35.4702	477.777	29.6321	461.973	30.7115
LmxM.05:155088-156972	1884	LmxM.05.0460	protein_coding	GTPase, putative	36.9292	5.8016	37.2077	1.01498	31.3186	1.53512	32.8926	2.25734
LmxM.05:158357-159086	729	LmxM.05.0470	protein_coding	hypothetical protein, unknown function	18.513	3.5178	27.5273	2.48922	24.2865	1.86909	33.7761	3.24492
LmxM.05:160011-161733	1722	LmxM.05.0480	protein_coding	monocarboxylate transporter-like protein	19.2289	2.37243	14.4728	1.41295	14.9876	0.727308	12.1125	1.28475
LmxM.05:166526-167030	504	LmxM.05.0490	protein_coding	hypothetical protein, conserved	14.5529	1.70569	16.3203	2.20888	15.9585	1.01865	12.4978	1.88673
LmxM.05:168743-170468	1725	LmxM.05.0500	protein_coding	ATP synthase F1, alpha subunit, putative (ATPF1A)	67.084	14.2237	72.7134	6.35241	72.8383	3.96036	78.2378	6.17688
LmxM.05:172167-174177	2010	LmxM.05.0510	protein_coding	ATP synthase F1, alpha subunit, putative (ATPF1A)	61.0434	13.5069	66.8489	5.89187	67.3951	4.15137	72.0994	5.91514
LmxM.05:176687-177710	1023	LmxM.05.0520	protein_coding	nuclear receptor binding factor-like protein	19.1641	2.10506	19.3531	1.62524	22.8195	0.940757	20.9409	1.25936
LmxM.05:178545-184713	6168	LmxM.05.0530	protein_coding	kinetoplast-associated protein-like protein	19.9366	2.83298	17.8435	1.63479	25.7236	1.22717	21.5581	1.80988
LmxM.05:185269-185683	414	LmxM.05.0540	protein_coding	hypothetical protein, conserved	22.6609	5.88106	36.6421	4.38146	34.3753	6.1701	41.044	3.24136
LmxM.05:187015-187972	957	LmxM.05.0550	protein_coding	protein kinase, putative	7.93501	3.06477	5.21043	1.42036	6.97731	0.977084	5.49074	1.51679
LmxM.05:189318-190578	1260	LmxM.05.0560	protein_coding	hypothetical protein, conserved	20.0669	3.8263	20.2498	2.4554	25.1182	1.34297	22.0293	1.56461
LmxM.05:193070-194303	1233	LmxM.05.0570	protein_coding	hypothetical protein, conserved	46.6174	9.0659	58.0871	5.39493	59.1618	3.46556	57.483	4.29463
LmxM.05:195402-197766	2364	LmxM.05.0580	protein_coding	hypothetical protein, conserved	45.5737	2.41954	46.0123	4.35109	46.1378	2.50976	43.7314	1.91258
LmxM.05:200360-203348	2988	LmxM.05.0590	protein_coding	ATP-dependent RNA helicase, putative	17.1245	4.10437	16.4407	1.99446	23.1559	2.12745	20.8318	1.86479
LmxM.05:203996-206729	2733	LmxM.05.0600	protein_coding	hypothetical protein, conserved	12.0746	2.28058	12.048	0.779867	14.3183	0.80313	13.1059	1.80768
LmxM.05:207637-210391	2754	LmxM.05.0610	protein_coding	hypothetical protein, conserved	19.571	4.63376	20.8696	1.76985	24.3646	1.15974	21.4419	2.76802
LmxM.05:211372-214012	2640	LmxM.05.0620	protein_coding	hypothetical protein, conserved	7.95408	1.5033	7.33387	0.378226	7.75699	0.604804	6.61282	1.52137
LmxM.05:214954-218623	3669	LmxM.05.0630	protein_coding	kinesin, putative	29.7111	7.42733	33.3259	3.7937	37.9846	1.13978	38.2858	4.08319
LmxM.05:219497-225275	5778	LmxM.05.0640	protein_coding	hypothetical protein, conserved	11.7493	2.10233	9.34464	1.31455	11.2437	0.578202	8.73789	1.27782
LmxM.05:226620-229185	2565	LmxM.05.0650	protein_coding	hypothetical protein, conserved	11.5027	1.85757	10.5894	1.03453	9.7915	0.628427	9.01876	0.599313
LmxM.05:231583-232531	948	LmxM.05.0660	protein_coding	nitroreductase-like protein	14.0215	3.48974	18.0605	3.75269	16.3453	1.50465	19.4516	2.08872
LmxM.05:233587-240838	7251	LmxM.05.0670	protein_coding	hypothetical protein, conserved	6.93526	1.42876	5.33019	0.627367	6.619	0.799761	5.17806	0.443348
LmxM.05:242660-243701	1041	LmxM.05.0680	protein_coding	sre-2/carboxylate carrier-like protein	7.01905	0.923577	6.68564	1.62064	8.39049	0.795785	5.71614	0.799512
LmxM.05:245054-252776	7722	LmxM.05.0690	protein_coding	hypothetical protein, conserved	11.9798	2.0645	10.4783	1.43329	13.1455	1.02949	10.4642	1.19724
LmxM.05:255109-260308	5199	LmxM.05.0700	protein_coding	hypothetical protein, conserved	12.7511	0.704102	11.4573	0.884602	15.3435	0.830298	12.8679	0.704328
LmxM.05:262514-266741	4227	LmxM.05.0710	protein_coding	CYC2-like cyclin, putative	7.3395	3.86883	4.68019	0.967227	4.9537	0.948039	3.97766	0.640635
LmxM.05:268988-273164	4176	LmxM.05.0720	protein_coding	phosphatase-like protein	12.6252	1.42025	11.0139	0.837214	13.3804	0.704746	12.5616	1.83481
LmxM.05:274637-276815	2178	LmxM.05.0730	protein_coding	hypothetical protein, conserved	12.489	7.30942	9.29515	0.819237	8.18115	2.10282	7.46475	1.71142
LmxM.05:278429-279533	1104	LmxM.05.0740	protein_coding	hypothetical protein, conserved	8.5534	0.651324	9.02066	1.53799	11.4647	0.945074	9.92415	0.970734
LmxM.05:280815-283212	2397	LmxM.05.0750	protein_coding	hypothetical protein, conserved	41.7381	8.10296	48.0819	4.54047	44.2662	1.99211	49.8369	2.27617
LmxM.05:284172-288564	4392	LmxM.05.0760	protein_coding	kinesin-like protein	8.67814	2.11408	7.23615	0.878569	7.54249	0.949815	5.46547	0.951142
LmxM.05:290257-294382	4125	LmxM.05.0770	protein_coding	hypothetical protein, unknown function	9.42284	1.51652	9.45527	0.857432	10.1385	0.749056	8.90848	0.926415
LmxM.05:295837-296281	444	LmxM.05.0780	protein_coding	hypothetical protein, conserved	55.4982	15.5036	95.8794	10.272	76.7734	5.76512	107.507	14.145
LmxM.05:298051-299221	1170	LmxM.05.0790	protein_coding	hypothetical protein, conserved	9.14542	1.88662	12.0189	2.24589	13.6135	1.27225	13.1802	2.00865
LmxM.05:299819-301109	1290	LmxM.05.0800	protein_coding	MYND zinc finger (ZnF) domain-like protein	42.2577	12.0572	51.2601	2.43977	51.843	2.89082	55.7203	4.72809
LmxM.05:301910-302402	492	LmxM.05.0810	protein_coding	hypothetical protein, conserved	22.9091	6.70289	32.5184	2.62464	23.1324	1.08826	26.7286	2.82297
LmxM.05:303279-306066	2787	LmxM.05.0820	protein_coding	hypothetical protein, conserved	29.0843	6.61091	31.797	3.16526	31.918	2.12628	28.6486	3.37537
LmxM.05:306946-307867	921	LmxM.05.0830	protein_coding	methylthioadenosine phosphorylase, putative	46.8268	10.1165	51.0675	2.56975	54.5792	1.88582	50.7764	4.50686
LmxM.05:310866-314838	3972	LmxM.05.0840	protein_coding	hypothetical protein, unknown function	18.9453	2.32581	13.4867	1.12953	19.2235	1.24353	11.837	1.22153
LmxM.05:316218-318138	1920	LmxM.05.0850	protein_coding	hypothetical protein, conserved	13.5513	2.80147	12.5634	0.834058	15.4655	1.41778	14.0794	1.46321
LmxM.05:319301-319769	468	LmxM.05.0860	protein_coding	hypothetical protein, conserved	32.5821	7.41204	41.4602	8.30397	45.1104	5.9748	44.3622	4.49841
LmxM.05:320541-326307	5766	LmxM.05.0870	protein_coding	hypothetical protein, conserved	9.3423	1.35323	7.43796	1.29679	8.52875	0.613304	6.92106	1.12848
LmxM.05:327336-327942	606	LmxM.05.0880	protein_coding	hypothetical protein, conserved	20.7641	3.46077	27.1341	3.40895	27.8343	1.37965	33.6031	1.2559
LmxM.05:329337-335286	5949	LmxM.05.0890	protein_coding	hypothetical protein, conserved	36.5899	8.12822	33.6719	4.98313	50.4839	3.72325	39.3403	5.62648
LmxM.05:336420-337281	861	LmxM.05.0900	protein_coding	surface antigen-like protein	9.67109	2.27023	6.71149	1.10266	9.53169	0.996517	7.06609	0.762383
LmxM.05:338996-342167	3171	LmxM.05.0910	protein_coding	hypothetical protein, conserved	6.30454	3.82181	3.90679	0.93824	4.65892	1.05132	3.75615	1.38915
LmxM.05:342772-345997	3225	LmxM.05.0920	protein_coding	paraflagellar rod protein, putative	6.17398	0.373034	6.03408	0.545346	5.15744	0.0800403	4.92486	0.402874
LmxM.05:347730-349122	1392	LmxM.05.0930	protein_coding	ubiquitin-conjugating enzyme E2, putative	19.9578	4.4431	23.6955	2.04278	24.1339	1.61321	27.0582	4.15926
LmxM.05:350073-353892	3819	LmxM.05.0940	protein_coding	hypothetical protein, conserved	15.813	1.28849	13.6385	1.37567	13.743	1.48099	13.7046	1.56341
LmxM.05:355049-357776	2727	LmxM.05.0950	protein_coding	glutaminyl cyclase, putative	24.3108	1.90821	18.2889	2.38052	23.6316	1.21398	13.4218	2.23096
LmxM.05:358744-360784	2040	LmxM.05.0960	protein_coding	dipeptidyl-peptidase III, putative	76.3454	7.19014	71.184	2.26882	67.1371	2.95319	63.2363	4.66152
LmxM.05:361481-361757	276	LmxM.05:ncRNA:rfamscan:361482-361757	non_protein_coding	unspecified product	360046	89872.9	384443	31898.5	424011	30514.7	417486	30359.6
LmxM.05:368842-369955	1113	LmxM.05.0970	protein_coding	mercaptopyruvate sulfurtransferase	28.0092	4.04437	28.547	2.70606	30.8743	1.85805	31.1515	2.06386
LmxM.05:370935-372381	1446	LmxM.05.0980	protein_coding	NADH-ubiquinone oxidoreductase, mitochondrial, putative	16.0366	1.36055	12.9233	1.3791	15.9701	1.18549	11.8552	0.804277
LmxM.05:373140-373410	270	LmxM.05.0990	protein_coding	hypothetical protein, conserved	12.7684	4.8081	14.8007	5.00953	18.7479	4.59281	19.4379	2.39223
LmxM.05:375251-375563	312	LmxM.05.1000	protein_coding	hypothetical protein, conserved	7.85299	4.28811	8.35086	2.11536	9.16735	2.30868	8.12701	1.56949
LmxM.05:376476-378318	1842	LmxM.05.1010	protein_coding	methyltransferase-like protein	9.83103	2.32793	10.2826	0.945028	11.1142	0.837697	10.7085	1.83471
LmxM.05:379267-382027	2760	LmxM.05.1020	protein_coding	hypothetical protein, conserved	20.7012	3.08114	20.2276	2.06615	16.9032	0.834451	20.3103	1.01271
LmxM.05:382538-382976	438	LmxM.05.1030	protein_coding	hypothetical protein, conserved	101.948	16.8849	130.341	8.24001	127.685	4.47271	165.507	8.10972
LmxM.05:383463-384537	1074	LmxM.05.1040	protein_coding	stomatin-like protein	32.6727	4.51613	37.7876	2.0695	33.2725	2.98972	35.3015	2.36083
LmxM.05:385997-387329	1332	LmxM.05.1050	protein_coding	hypothetical protein, unknown function	28.3546	4.29081	24.0483	2.88082	22.8434	1.04356	19.7878	1.46034
LmxM.05:388265-389702	1437	LmxM.05.1060	protein_coding	ATPase, putative	23.5052	3.2252	27.2283	3.08536	26.4622	1.36801	26.9243	1.26015
LmxM.05:390955-391930	975	LmxM.05.1061	protein_coding	ATPase, putative	22.3434	2.79938	24.3034	1.47425	25.6273	0.774425	25.4847	0.536821
LmxM.05:392658-394227	1569	LmxM.05.1070	protein_coding	hypothetical protein, conserved	16.9981	2.51402	16.2925	1.70888	19.6547	0.874807	17.8385	2.22766
LmxM.05:395661-397842	2181	LmxM.05.1080	protein_coding	MORN repeat-containing protein	11.4055	3.14005	10.1147	0.661706	10.0761	0.812314	9.9664	1.24135
LmxM.05:400493-402218	1725	LmxM.05.1090	protein_coding	double-strand-break repair protein rad21 homolog, putative	13.368	0.283025	10.6554	0.936464	10.5273	0.630697	9.1196	0.717393
LmxM.05:405050-405788	738	LmxM.05.1100	protein_coding	hypothetical protein, conserved	26.1009	3.58859	26.4506	3.22839	24.0008	1.54612	24.3002	1.41387
LmxM.05:409243-412981	3738	LmxM.05.1110	protein_coding	hypothetical protein, conserved	9.4409	4.20129	5.69042	0.657247	6.75494	0.94557	4.656	0.423125
LmxM.05:416175-416517	342	LmxM.05.1120	protein_coding	hypothetical protein, unknown function	32.5678	9.33786	48.9572	7.1719	37.5471	4.03794	50.1085	4.30681
LmxM.05:419460-421146	1686	LmxM.05.1130	protein_coding	hypothetical protein, conserved	18.2836	3.08871	17.8677	1.29199	20.9068	0.713139	19.1794	1.55568
LmxM.05:421703-422777	1074	LmxM.05.1140	protein_coding	V-type proton ATPase subunit D, putative (VAd)	18.1191	1.1529	17.1722	1.53435	18.1354	0.956985	13.7275	1.71381
LmxM.05:423448-426016	2568	LmxM.05.1160	protein_coding	hypothetical protein, unknown function	6.06565	1.06746	5.27469	0.970271	6.21774	0.543072	5.23728	0.612579
LmxM.05:428286-429036	750	LmxM.05.1170	protein_coding	elongation of very long chain fatty acids protein, putative	30.5447	6.55929	40.0991	4.63784	35.4977	1.23331	45.2931	1.67141
LmxM.05:429630-431007	1377	LmxM.05.1180	protein_coding	hypothetical protein, conserved	36.2481	6.18966	41.1275	6.26328	45.4527	3.41787	47.6227	4.54699
LmxM.05:432536-438410	5874	LmxM.05.1190	protein_coding	hypothetical protein, conserved	26.716	2.5401	21.8825	1.53685	24.8778	0.764841	20.5749	0.771829
LmxM.05:438766-439165	399	LmxM.05.1200	protein_coding	prefoldin subunit, putative	116.965	19.2146	134.358	16.0762	116.248	5.9397	125.65	6.099
LmxM.05:440119-441310	1191	LmxM.05.1210	protein_coding	protein phosphatase type 1 regulator-like protein	56.4813	10.7752	62.0617	4.98555	56.764	2.55352	59.459	7.5023
LmxM.05:443709-444564	855	LmxM.05.1215	protein_coding	surface antigen-like protein	25.7803	2.46701	23.448	1.78276	21.7563	3.08439	22.1834	3.26051
LmxM.05:448686-448775	89	LmxM.05:ncRNA:rfamscan:448687-448775	non_protein_coding	unspecified product	183.552	149.344	278.122	183.664	347.667	122.817	460.787	242.522
LmxM.05:448881-449175	294	LmxM.05:ncRNA:rfamscan:448882-449175	non_protein_coding	unspecified product	3273.96	1315.03	3616.42	657.936	4358.4	1517.9	3879.41	610.834
LmxM.05:450166-450255	89	LmxM.05:ncRNA:rfamscan:450167-450255	non_protein_coding	unspecified product	183.552	149.344	278.122	183.664	347.667	122.817	460.787	242.522
LmxM.05:450361-450655	294	LmxM.05:ncRNA:rfamscan:450362-450655	non_protein_coding	unspecified product	3274.19	1315.02	3616.49	657.737	4357.69	1519.22	3879.33	610.464
LmxM.06:4007-4310	303	LmxM.06.0010	protein_coding	histone H4	294.366	76.8758	945.794	61.147	372.04	11.4556	953.281	66.0586
LmxM.06:6422-8030	1608	LmxM.06.0020	protein_coding	hypothetical protein, conserved	5.36886	1.19085	10.5862	2.09694	4.3371	0.945597	12.2997	3.73566
LmxM.06:13673-15695	2022	LmxM.06.0030	protein_coding	hypothetical protein, conserved	41.195	26.9563	47.3166	9.40084	26.6968	5.82286	49.0218	22.0502
LmxM.06:16559-17435	876	LmxM.06.0040	protein_coding	hypothetical protein, conserved	17.0554	2.18157	40.6692	4.72873	20.5683	2.2514	40.8778	3.71286
LmxM.06:23000-24413	1413	LmxM.06.0050	protein_coding	hypothetical protein, conserved	5.61529	4.79441	5.43668	1.46329	3.17416	1.0251	5.52278	2.6675
LmxM.06:27996-28962	966	LmxM.06.0060	protein_coding	hypothetical protein, conserved	3.98358	1.40698	5.83287	0.8801	2.9359	0.52139	5.21893	1.08299
LmxM.06:30587-31967	1380	LmxM.06.0070	protein_coding	hypothetical protein, conserved	6.20872	0.446541	14.6319	0.727645	5.66559	0.498807	12.9758	1.22332
LmxM.06:35713-37687	1974	LmxM.06.0080	protein_coding	ATP-binding cassette protein subfamily G, member 1, putative (ABCG1)	7.4468	0.800464	14.5351	1.15637	7.84092	0.378004	15.9572	2.27846
LmxM.06:41062-43054	1992	LmxM.06.0090	protein_coding	ATP-binding cassette protein subfamily G, member 2, putative (ABCG2)	18.7232	2.13408	35.8405	1.00864	19.2827	0.791337	38.1297	4.92283
LmxM.06:43999-44746	747	LmxM.06.0100	protein_coding	ATP-binding cassette protein subfamily G, member 3, putative (ABCG3)	9.11288	1.89773	18.1262	2.37307	8.70793	1.08046	18.2726	1.76671
LmxM.06:46393-48202	1809	LmxM.06.0110	protein_coding	hypothetical protein, conserved	12.2294	1.2447	24.0197	1.74586	13.5708	0.834948	25.8506	2.12219
LmxM.06:49547-50111	564	LmxM.06.0120	protein_coding	cyclophilin	25.3887	2.24597	70.7412	4.03785	25.1785	2.53296	58.364	2.46572
LmxM.06:51056-51617	561	LmxM.06.0130	protein_coding	hypothetical protein, conserved	7.09845	1.78136	18.0167	1.79018	6.09463	1.49608	14.8137	2.35085
LmxM.06:53127-53871	744	LmxM.06.0140	protein_coding	proteasome beta 6 subunit, putative	17.9511	2.93615	41.4468	4.78485	18.8863	2.08655	40.9422	2.07942
LmxM.06:54623-54953	330	LmxM.06.0150	protein_coding	hypothetical protein, conserved	46.2736	8.44492	128.681	18.8759	57.8087	9.61407	160.516	14.7472
LmxM.06:55548-56913	1365	LmxM.06.0160	protein_coding	hypothetical protein, conserved	7.92572	1.00804	16.4836	2.97663	8.59539	0.71302	16.1973	4.3648
LmxM.06:58225-58651	426	LmxM.06.0170	protein_coding	hypothetical protein, conserved	10.3596	2.64425	19.2477	2.40241	11.6602	1.34089	19.4853	3.12031
LmxM.06:59182-61171	1989	LmxM.06.0180	protein_coding	kinesin-like protein	11.6615	2.7456	26.8454	1.69677	14.9124	1.01431	31.3179	3.55274
LmxM.06:62726-64490	1764	LmxM.06.0190	protein_coding	hypothetical protein, conserved	9.06846	2.3741	18.9305	2.00219	10.0881	1.08367	20.4723	1.75366
LmxM.06:66357-67833	1476	LmxM.06.0200	protein_coding	hypothetical protein, conserved	3.68615	1.01558	7.3424	1.00631	3.63305	0.421114	6.74989	0.834279
LmxM.06:70346-72374	2028	LmxM.06.0210	protein_coding	hypothetical protein, conserved	9.645	1.63886	18.6962	2.17535	10.5598	0.793264	18.9734	1.19131
LmxM.06:73194-74055	861	LmxM.06.0220	protein_coding	hypothetical protein, conserved	11.981	1.55669	30.5835	1.60847	12.9272	1.02993	33.6493	2.70554
LmxM.06:74707-75682	975	LmxM.06.0230	protein_coding	hypothetical protein, conserved	17.7201	4.25815	43.4406	4.84315	22.3594	1.36685	45.5401	7.21638
LmxM.06:76415-78821	2406	LmxM.06.0240	protein_coding	Present in the outer mitochondrial membrane proteome 34 (POMP34)	12.4807	1.88813	24.5258	2.61771	14.5788	0.775641	29.0186	0.953148
LmxM.06:80489-81326	837	LmxM.06.0250	protein_coding	hypothetical protein, conserved	22.0043	5.34018	49.922	3.99844	29.8588	2.50095	57.2802	5.68465
LmxM.06:82865-87449	4584	LmxM.06.0260	protein_coding	5'-3' exoribonuclease A, putative (XRNA)	17.3841	1.24062	29.0552	1.59085	15.8862	0.417026	26.2656	3.21416
LmxM.06:89834-90773	939	LmxM.06.0270	protein_coding	hypothetical protein, conserved	6.51051	1.28462	14.732	1.01668	5.64872	0.902858	16.2258	1.33398
LmxM.06:91450-94006	2556	LmxM.06.0280	protein_coding	hypothetical protein, conserved	11.078	1.82739	22.8332	1.97492	12.758	0.574187	26.3266	2.03511
LmxM.06:96183-96936	753	LmxM.06.0290	protein_coding	ribonuclease H1, putative	13.6341	3.51856	30.0886	4.73949	15.6728	0.581691	33.629	4.39131
LmxM.06:99178-99688	510	LmxM.06.0300	protein_coding	MYND finger domain-like protein	35.1301	9.99926	92.6774	6.47962	44.1655	2.76941	119.47	9.57949
LmxM.06:102932-104966	2034	LmxM.06.0310	protein_coding	pteridine transporter, putative	13.3492	3.62982	12.872	1.79341	7.51824	0.597512	12.3308	2.61019
LmxM.06:105853-108967	3114	LmxM.06.0320	protein_coding	hypothetical protein, conserved	14.0719	1.28521	24.3011	1.32299	15.8019	0.544102	29.113	1.26557
LmxM.06:110302-113860	3558	LmxM.06.0330	protein_coding	hypothetical protein, conserved	8.93917	1.69191	16.9676	1.28556	8.90608	1.04674	16.3477	1.62249
LmxM.06:114597-117315	2718	LmxM.06.0340	protein_coding	oligopeptidase B-like protein	15.9641	3.34044	32.9549	1.09922	17.2756	0.875214	34.1748	3.62737
LmxM.06:118081-119173	1092	LmxM.06.0350	protein_coding	NAD(P)-dependent steroid dehydrogenase protein, putative	12.4089	2.80352	34.9737	4.32695	12.9866	1.54347	23.5961	2.37501
LmxM.06:119905-121261	1356	LmxM.06.0360	protein_coding	hypothetical protein, conserved	48.3835	7.45282	128.447	8.69617	49.0386	4.08722	106.508	6.39219
LmxM.06:125907-127047	1140	LmxM.06.0370	protein_coding	glutamine synthetase, putative	551.915	90.5148	442.914	32.2743	573.038	41.2505	478.359	43.9834
LmxM.06:127921-129046	1125	LmxM.06.0380	protein_coding	zinc finger protein family member, putative (POMP35)	76.1829	16.2554	57.8856	5.92315	84.8159	5.30602	65.2951	5.97048
LmxM.06:130022-132758	2736	LmxM.06.0390	protein_coding	hypothetical protein, conserved	34.0044	6.73198	25.9756	2.29777	35.0835	1.80775	22.9118	1.65393
LmxM.06:133330-134275	945	LmxM.06.0400	protein_coding	unspecified product	21.3569	4.88466	15.7606	2.33377	20.6767	2.38836	15.9576	1.67144
LmxM.06:136016-136760	744	LmxM.06.0410	protein_coding	60S ribosomal protein L19, putative	1089.18	247.851	714.142	54.0934	1256.61	63.2861	750.949	54.5226
LmxM.06:138117-138687	570	LmxM.06.0412	protein_coding	hypothetical protein, conserved	23.0989	2.8942	14.5396	3.05095	23.2522	1.61557	15.0362	1.81959
LmxM.06:139488-140232	744	LmxM.06.0415	protein_coding	60S ribosomal protein L19, putative	1089.18	247.851	714.142	54.0934	1255.86	64.4859	750.275	54.0514
LmxM.06:142400-144083	1683	LmxM.06.0420	protein_coding	hypothetical protein, conserved	9.95514	1.11697	7.12317	1.62983	11.8727	1.36747	7.84932	0.641948
LmxM.06:145670-147746	2076	LmxM.06.0430	protein_coding	hypothetical protein, conserved	24.8728	2.48562	14.824	2.30286	24.8339	0.945775	17.2243	0.882089
LmxM.06:148985-151967	2982	LmxM.06.0440	protein_coding	hypothetical protein, conserved	20.9227	3.12492	12.138	1.38894	18.2933	0.509527	11.7549	0.935734
LmxM.06:153797-155165	1368	LmxM.06.0450	protein_coding	hypothetical protein, unknown function	68.0078	16.7336	67.3471	2.63645	75.2072	2.55691	66.4456	3.66653
LmxM.06:157429-161179	3750	LmxM.06.0460	protein_coding	ATP-NAD kinase-like protein	21.4041	4.03642	12.9921	0.63636	23.9184	1.29964	13.9313	1.13563
LmxM.06:162410-165863	3453	LmxM.06.0470	protein_coding	hypothetical protein, conserved	32.3592	6.33422	20.6474	1.46411	35.0313	2.38377	20.6624	2.66506
LmxM.06:166660-167605	945	LmxM.06.0480	protein_coding	hypothetical protein, conserved	29.0825	7.10323	20.3455	1.99645	32.2523	2.19273	21.8228	2.04842
LmxM.06:168783-170244	1461	LmxM.06.0490	protein_coding	hypothetical protein, conserved	54.9462	9.59605	40.8904	3.13987	61.7123	2.16207	42.9184	4.0868
LmxM.06:171451-173089	1638	LmxM.06.0500	protein_coding	hypothetical protein, conserved	24.2668	6.17205	17.8424	1.9699	27.5732	2.17711	19.9409	1.57273
LmxM.06:173862-175860	1998	LmxM.06.0510	protein_coding	hypothetical protein, unknown function	15.9942	3.08991	12.6541	1.38738	19.1233	0.964346	12.8542	0.289745
LmxM.06:177330-183027	5697	LmxM.06.0520	protein_coding	hypothetical protein, conserved	17.7347	1.13007	11.5919	1.26205	18.3482	0.937344	10.9943	0.558377
LmxM.06:183679-184573	894	LmxM.06.0530	protein_coding	hypothetical protein, conserved	38.8497	5.94116	29.32	4.12273	43.1474	3.11949	32.2309	1.74313
LmxM.06:186353-188474	2121	LmxM.06.0540	protein_coding	hypothetical protein, conserved	33.5757	6.29167	22.3452	1.27562	37.2597	1.50902	23.633	1.72727
LmxM.06:189387-194571	5184	LmxM.06.0550	protein_coding	hypothetical protein, conserved	40.2796	9.51539	28.3075	2.30344	50.3136	2.06164	31.9395	2.34151
LmxM.06:195544-196351	807	LmxM.06.0560	protein_coding	deoxyuridine triphosphatase, putative	582.049	112.009	455.993	21.1414	551.912	28.2919	380.942	22.7011
LmxM.06:197735-198173	438	LmxM.06.0570	protein_coding	60S ribosomal protein L23a, putative	3033.19	765.438	2129.16	202.596	3198.22	170.945	2098.98	150.785
LmxM.06:198629-199067	438	LmxM.06.0580	protein_coding	60S ribosomal protein L23a, putative	3033.12	765.437	2129.16	202.596	3185.1	184.44	2098.24	149.937
LmxM.06:200580-205128	4548	LmxM.06.0590	protein_coding	hypothetical protein, conserved	27.6264	4.62075	18.5383	1.20284	32.4241	1.68463	21.1162	1.96858
LmxM.06:205755-210063	4308	LmxM.06.0600	protein_coding	hypothetical protein, conserved	21.7862	3.96929	17.443	1.37555	28.8911	1.25273	19.3771	1.55444
LmxM.06:211290-212211	921	LmxM.06.0610	protein_coding	carbonic anhydrase family protein, putative	11.1215	2.66622	8.0131	0.567705	11.2923	1.59959	8.76207	1.27307
LmxM.06:213772-216805	3033	LmxM.06.0620	protein_coding	hypothetical protein, conserved	36.0107	2.51144	23.8723	0.503205	41.1332	2.26807	27.5604	1.80103
LmxM.06:218151-219072	921	LmxM.06.0630	protein_coding	hypothetical protein, unknown function	11.595	2.66179	10.557	2.06913	13.8004	1.42069	10.3679	1.07542
LmxM.06:220143-229461	9318	LmxM.06.0640	protein_coding	protein kinase, putative	30.8919	2.76894	17.9531	2.29452	32.7574	1.24687	18.6995	1.8929
LmxM.06:230609-233618	3009	LmxM.06.0650	protein_coding	lanosterol synthase, putative	42.2255	4.56509	27.0022	3.12919	49.6654	2.6976	26.9409	2.44767
LmxM.06:235581-237486	1905	LmxM.06.0660	protein_coding	hypothetical protein, conserved	14.379	2.18798	10.0454	1.32844	14.7046	1.02367	11.8504	1.16882
LmxM.06:240099-244098	3999	LmxM.06.0670	protein_coding	hypothetical protein, conserved	17.3037	2.48024	10.1537	1.44587	17.9863	1.06265	9.38318	1.55841
LmxM.06:245502-246234	732	LmxM.06.0680	protein_coding	hypothetical protein, conserved	53.3711	11.7847	43.3465	3.23443	60.7191	2.55675	50.6985	7.00623
LmxM.06:246909-248127	1218	LmxM.06.0685	protein_coding	hypothetical protein, conserved	27.6192	9.62251	24.8576	3.17439	38.2509	2.57591	31.3192	3.51123
LmxM.06:249268-256972	7704	LmxM.06.0690	protein_coding	hypothetical protein, conserved	44.9765	10.5849	28.4608	4.55805	51.5983	2.8227	31.4369	3.20241
LmxM.06:258029-260237	2208	LmxM.06.0700	protein_coding	hypothetical protein, conserved	4.21612	3.18575	1.90535	0.800131	2.69429	0.708621	1.82056	0.385028
LmxM.06:265591-267433	1842	LmxM.06.0710	protein_coding	unspecified product	14.038	3.49613	12.4064	1.98107	20.0855	0.682981	15.2291	2.0179
LmxM.06:268554-273825	5271	LmxM.06.0720	protein_coding	hypothetical protein, conserved	37.5068	8.90348	24.6209	2.70852	49.4853	2.48205	27.3184	3.15094
LmxM.06:275139-276156	1017	LmxM.06.0730	protein_coding	threonine ammonia-lyase	38.3758	3.53229	22.6263	1.62106	36.9405	2.56069	23.399	1.5546
LmxM.06:278218-281092	2874	LmxM.06.0740	protein_coding	hypothetical protein, conserved	17.5131	3.79708	10.1475	1.35165	19.1525	0.960156	10.9609	0.518771
LmxM.06:282080-284093	2013	LmxM.06.0750	protein_coding	hypothetical protein, conserved	14.2079	2.25417	9.39761	1.09765	16.6306	0.730213	9.40361	0.938891
LmxM.06:285195-288723	3528	LmxM.06.0760	protein_coding	hypothetical protein, conserved	34.6006	9.18778	24.841	2.23169	40.8623	1.6464	26.9758	2.70777
LmxM.06:292622-298382	5760	LmxM.06.0770	protein_coding	RNA-binding protein-like protein	3.81381	2.49989	1.44602	0.444473	2.32037	0.639085	1.27731	0.349091
LmxM.06:302612-305708	3096	LmxM.06.0790	protein_coding	hypothetical protein, unknown function	14.7949	3.23259	11.5618	1.0623	19.3221	0.690982	14.4408	1.17947
LmxM.06:306542-311204	4662	LmxM.06.0800	protein_coding	hypothetical protein, conserved	14.0147	1.93804	8.74649	1.61328	12.4119	0.501552	8.5118	0.476123
LmxM.06:313958-323768	9810	LmxM.06.0810	protein_coding	hypothetical protein, unknown function	35.5942	5.52634	20.7712	4.09084	39.1826	1.8927	20.1951	3.92211
LmxM.06:324519-325719	1200	LmxM.06.0820	protein_coding	hypothetical protein, conserved	10.0703	1.83512	6.48518	1.74691	10.6524	0.719085	6.51146	0.675528
LmxM.06:328024-332236	4212	LmxM.06.0830	protein_coding	lipin, putative	38.4427	5.83802	25.2142	1.82057	42.7179	1.50691	27.9099	2.49855
LmxM.06:333685-334423	738	LmxM.06.0840	protein_coding	hypothetical protein, conserved	26.5365	2.84891	23.3863	1.8932	32.47	2.87464	28.8637	2.2173
LmxM.06:335616-346194	10578	LmxM.06.0850	protein_coding	hypothetical protein, conserved	39.561	4.70793	23.0304	3.33497	42.5028	2.26777	21.9725	4.29363
LmxM.06:347313-348876	1563	LmxM.06.0860	protein_coding	dihydrofolate reductase-thymidylate synthase	37.1337	8.42831	23.684	0.717558	38.859	2.08436	22.4731	2.51126
LmxM.06:350307-351630	1323	LmxM.06.0870	protein_coding	hypothetical protein, conserved	39.4321	5.81372	25.3624	2.27254	41.6613	0.913088	24.6785	2.28227
LmxM.06:353157-354408	1251	LmxM.06.0880	protein_coding	acyl-coenzyme a dehydrogenase, putative	48.8941	4.49876	31.4973	1.09772	52.6837	1.88353	30.8205	2.20985
LmxM.06:356534-358799	2265	LmxM.06.0890	protein_coding	hypothetical protein, conserved	16.7359	1.52283	11.5036	1.60734	20.0166	1.31665	13.2708	0.52939
LmxM.06:360404-365192	4788	LmxM.06.0900	protein_coding	hypothetical protein, conserved	24.3855	2.57303	14.189	1.84747	26.7251	1.2483	14.0706	1.17704
LmxM.06:366084-366750	666	LmxM.06.0910	protein_coding	hypothetical protein, conserved	29.541	7.21075	22.5791	3.95933	35.2642	2.80729	22.7035	2.33686
LmxM.06:367373-368681	1308	LmxM.06.0920	protein_coding	hypothetical protein, conserved	51.7448	9.28923	36.8965	1.74726	60.6299	2.22668	38.606	1.74803
LmxM.06:369555-371748	2193	LmxM.06.0930	protein_coding	2,4-dienoyl-coa reductase-like protein	25.4699	3.17451	16.4009	0.445892	25.3904	0.308652	16.7162	0.697581
LmxM.06:373433-375239	1806	LmxM.06.0940	protein_coding	hypothetical protein, conserved	10.6079	1.00235	5.16364	0.735681	9.91294	1.1051	5.43257	0.712496
LmxM.06:376259-378272	2013	LmxM.06.0950	protein_coding	glucosamine-fructose-6-phosphate aminotransferase, putative	15.3786	5.31605	7.13755	0.8334	14.0039	2.14754	7.00534	1.39182
LmxM.06:379534-380206	672	LmxM.06.0960	protein_coding	cell cycle associated protein MOB1, putative	119.87	18.7432	117.031	9.12587	119.158	5.3309	128.778	6.17708
LmxM.06:381091-386080	4989	LmxM.06.0970	protein_coding	hypothetical protein, conserved	20.1983	3.8316	12.5933	1.19129	20.9586	1.45635	12.4528	0.945263
LmxM.06:387207-390318	3111	LmxM.06.0980	protein_coding	hypothetical protein, conserved	66.6446	4.65427	46.5403	2.82476	76.1866	2.48587	48.2962	2.53483
LmxM.06:392656-396304	3648	LmxM.06.0990	protein_coding	hypothetical protein, conserved	36.0056	6.38999	23.7925	2.59514	41.309	1.63507	21.2715	1.71328
LmxM.06:397238-397706	468	LmxM.06.0995	protein_coding	hypothetical protein, unknown function	64.164	13.9343	51.3194	4.40493	72.6398	4.20301	42.1313	5.21066
LmxM.06:398259-399744	1485	LmxM.06.1000	protein_coding	hypothetical protein, conserved	25.4831	6.66063	19.987	2.08286	33.8194	1.19515	26.1879	1.32362
LmxM.06:400673-402953	2280	LmxM.06.1010	protein_coding	hypothetical protein, conserved	42.3461	7.84563	32.5507	2.49586	51.8387	2.35836	35.831	2.64351
LmxM.06:403594-404287	693	LmxM.06.1020	protein_coding	hypothetical protein, conserved	49.8522	13.0366	36.9759	2.45257	52.4721	2.18336	36.7726	2.91133
LmxM.06:405566-408236	2670	LmxM.06.1030	protein_coding	kinesin, putative	40.9275	10.7881	26.4485	1.33099	49.2521	1.03462	29.3293	2.39853
LmxM.06:408706-410875	2169	LmxM.06.1040	protein_coding	hypothetical protein, conserved	39.4737	9.01206	27.0482	3.27949	41.259	1.04397	29.1546	2.8203
LmxM.06:411834-412236	402	LmxM.06.1050	protein_coding	protein disulfide isomerase	19.8478	3.3441	13.4516	3.9563	17.6016	1.82466	14.5512	2.92767
LmxM.06:414314-415319	1005	LmxM.06.1060	protein_coding	hypothetical protein, conserved	39.6665	7.03833	27.564	2.1635	43.6982	1.85922	27.3564	2.95624
LmxM.06:416604-417450	846	LmxM.06.1070	protein_coding	deoxyribose-phosphate aldolase, putative	15.0388	0.652867	10.5051	3.07055	14.4708	1.32154	7.34379	1.14386
LmxM.06:419223-419898	675	LmxM.06.1080	protein_coding	hypothetical protein, unknown function	65.4252	13.8806	55.4542	6.1956	71.0623	3.83642	53.9618	4.25745
LmxM.06:420680-422468	1788	LmxM.06.1090	protein_coding	hypothetical protein, conserved	22.4402	2.4166	14.5999	1.41336	26.3922	0.821817	15.3288	1.90921
LmxM.06:423612-424521	909	LmxM.06.1100	protein_coding	hypothetical protein, conserved	42.1228	13.3728	30.1148	2.90708	52.3332	3.63258	35.7977	4.07303
LmxM.06:426656-429935	3279	LmxM.06.1110	protein_coding	hypothetical protein, conserved	45.2988	9.02299	30.7523	1.64222	46.137	1.98126	29.8998	2.04983
LmxM.06:432406-433228	822	LmxM.06.1120	protein_coding	hypothetical protein, conserved	25.0968	3.3344	17.263	2.68861	33.3812	2.82055	22.5358	1.99481
LmxM.06:433989-434976	987	LmxM.06.1130	protein_coding	hypothetical protein, conserved	30.4222	6.56842	24.327	2.36682	35.3595	2.35405	24.496	2.16721
LmxM.06:435130-437653	2523	LmxM.06.1140	protein_coding	hypothetical protein, conserved	23.253	4.90027	18.0841	1.80232	23.7397	1.33542	18.9384	1.78978
LmxM.06:438089-439655	1566	LmxM.06.1150	protein_coding	hypothetical protein, conserved	14.25	2.54433	11.7947	0.925629	17.6217	0.90675	13.5633	0.932246
LmxM.06:440214-443511	3297	LmxM.06.1160	protein_coding	hypothetical protein, conserved	36.578	7.59099	25.3778	1.65996	47.9255	2.45844	30.5167	2.5254
LmxM.06:444191-444599	408	LmxM.06.1170	protein_coding	nuclear transport factor (MTR2)	123.076	32.6916	103.718	8.90751	128.552	10.7823	106.83	9.02133
LmxM.06:445783-447151	1368	LmxM.06.1180	protein_coding	protein kinase, putative	75.1307	7.33378	67.6596	5.50554	95.7737	2.68142	73.4162	2.79062
LmxM.06:448103-448547	444	LmxM.06.1190	protein_coding	hypothetical protein, conserved	24.9907	1.12815	18.7921	2.30825	20.7016	1.56233	18.1144	2.34802
LmxM.06:451582-452767	1185	LmxM.06.1200	protein_coding	hypothetical protein, unknown function	9.31962	1.09271	4.61381	0.69996	7.23437	0.465178	4.2713	0.572472
LmxM.06:453370-455128	1758	LmxM.06.1210	protein_coding	hypothetical protein, unknown function	27.0804	3.14898	18.5926	1.74216	27.5848	1.80704	18.1185	1.21434
LmxM.06:456801-459174	2373	LmxM.06.1220	protein_coding	hypothetical protein, unknown function	4.44691	1.77431	2.12726	0.37257	3.26193	0.373629	2.11386	0.28553
LmxM.06:460232-461114	882	LmxM.06.1230	protein_coding	hypothetical protein, conserved	22.8727	5.38556	19.6788	1.13279	29.9281	1.28448	22.8151	2.28658
LmxM.06:461743-463231	1488	LmxM.06.1240	protein_coding	hypothetical protein, conserved	31.2544	6.71656	23.455	2.60877	36.803	0.468084	24.0272	3.54981
LmxM.06:464284-464587	303	LmxM.06.1245	protein_coding	hypothetical protein, conserved	48.2663	13.611	52.755	9.50255	73.7735	4.72764	56.769	4.79429
LmxM.06:465275-465992	717	LmxM.06.1250	protein_coding	hypothetical protein, conserved	90.3426	18.4612	75.251	6.33652	102.712	5.81374	77.4488	5.61563
LmxM.06:468528-470484	1956	LmxM.06.1260	protein_coding	pteridine transporter, putative	426.907	78.0324	394.936	12.0795	369.347	9.45572	414.286	27.9063
LmxM.06:472208-473114	906	LmxM.06.1270	protein_coding	coproporphyrinogen III oxidase, putative	91.668	16.0822	48.6319	4.74885	105.878	4.73368	56.5509	3.04145
LmxM.06:474096-474792	696	LmxM.06.1280	protein_coding	protoporphyrinogen oxidase-like protein	105.859	13.9212	72.5552	6.36664	109.326	5.24278	62.2772	3.49635
LmxM.06:475966-476338	372	LmxM.06.1290	protein_coding	hypothetical protein, unknown function	132.045	16.886	163.359	19.7606	135.698	7.13474	126.647	9.20238
LmxM.07:3398-5576	2178	LmxM.07.0010	protein_coding	Ubiquitin-like modifier-activating enzyme ATG7, putative (ATG7)	27.5496	2.26277	25.0739	1.64283	27.7426	1.38999	22.3275	1.26006
LmxM.07:10608-11589	981	LmxM.07.0020	protein_coding	hypothetical protein, conserved	125.301	19.8569	131.778	7.62436	146.843	7.6374	140.294	13.5791
LmxM.07:12160-13060	900	LmxM.07.0025	protein_coding	histone-lysine N-methyltransferase, putative (DOT1A)	143.63	21.4135	134.639	5.35152	152.182	5.69599	137.933	8.64928
LmxM.07:14774-15230	456	LmxM.07.0030	protein_coding	hypothetical protein, conserved	44.5168	10.3939	56.6832	6.7036	48.5831	3.57466	69.8239	7.62094
LmxM.07:15852-16803	951	LmxM.07.0040	protein_coding	hypothetical protein, conserved	22.4912	5.84161	19.7217	2.0855	20.1819	1.4009	17.455	2.16182
LmxM.07:17399-20285	2886	LmxM.07.0050	protein_coding	alpha-adaptin-like protein	47.356	3.31648	45.5922	3.24932	48.4923	0.912313	40.8099	3.86909
LmxM.07:21965-22742	777	LmxM.07.0060	protein_coding	cytochrome c1, heme protein, mitochondrial, putative (CYC1)	78.0539	8.46357	84.5641	9.47529	64.4154	6.19828	64.2054	6.19234
LmxM.07:23825-24404	579	LmxM.07.0070	protein_coding	hypothetical protein, conserved	80.7942	11.6287	97.9894	8.39685	99.9352	3.57657	112.194	7.62942
LmxM.07:25306-27178	1872	LmxM.07.0080	protein_coding	Golgi/lysosome glycoprotein 1, putative (GLP1)	25.2419	10.9194	14.7071	0.995536	20.0655	2.71516	12.6558	3.2159
LmxM.07:28738-32497	3759	LmxM.07.0090	protein_coding	cobalamin-dependent methionine synthase, putative	60.089	6.67021	51.8521	1.75918	52.9033	2.28016	39.6044	3.81066
LmxM.07:35080-38179	3099	LmxM.07.0100	protein_coding	pitrilysin-like metalloprotease	19.8789	1.64163	17.1211	1.4134	16.5577	0.928717	14.8642	1.16072
LmxM.07:40679-42026	1347	LmxM.07.0110	protein_coding	hypothetical protein, conserved	36.0269	8.25222	40.8781	3.96533	39.0405	1.68465	42.1037	2.6931
LmxM.07:43503-50109	6606	LmxM.07.0120	protein_coding	hypothetical protein, conserved	16.7175	3.23566	11.9096	1.86815	14.9848	0.539875	10.3362	1.53605
LmxM.07:50827-52639	1812	LmxM.07.0130	protein_coding	tRNA-methyl transferase, putative	14.7957	2.79422	16.411	1.13531	16.5862	1.10839	16.4905	1.11909
LmxM.07:53184-54243	1059	LmxM.07.0140	protein_coding	hypothetical protein, conserved	27.3394	6.51932	32.6007	3.36805	35.5971	0.961777	38.0393	2.6623
LmxM.07:54895-56686	1791	LmxM.07.0150	protein_coding	hypothetical protein, conserved	16.8385	2.18488	19.0243	2.5499	17.7396	0.693207	19.9766	1.49087
LmxM.07:60322-62866	2544	LmxM.07.0160	protein_coding	protein kinase, putative	46.7932	9.20285	50.746	5.55282	56.9105	1.89845	56.2237	5.08252
LmxM.07:66119-69305	3186	LmxM.07.0170	protein_coding	protein kinase, putative	14.9031	3.06228	11.5746	0.777364	12.7892	1.4868	10.9496	1.79615
LmxM.07:70067-76379	6312	LmxM.07.0180	protein_coding	hypothetical protein, unknown function	17.148	2.76913	17.366	1.58843	18.815	0.425534	16.7314	1.5112
LmxM.07:78127-79309	1182	LmxM.07.0190	protein_coding	protein phosphatase 2A, regulatory subunit B, putative	51.7459	7.87296	63.3163	5.58647	69.5502	0.982319	72.3929	3.68483
LmxM.07:80444-82703	2259	LmxM.07.0200	protein_coding	phosphatidylglycerolphosphate synthase, mitochondrial, putative (pgps)	17.6502	0.97971	17.4615	2.60546	17.3412	1.74935	18.2585	1.3217
LmxM.07:83328-84087	759	LmxM.07.0210	protein_coding	hypothetical protein, conserved	44.4262	7.36913	49.2467	5.52598	57.3739	1.66134	60.2113	1.42455
LmxM.07:84873-86781	1908	LmxM.07.0220	protein_coding	hypothetical protein, conserved	40.779	6.16868	41.1735	2.24447	41.4197	1.78298	38.3545	2.31604
LmxM.07:87403-87763	360	LmxM.07.0230	protein_coding	hypothetical protein, conserved	54.8799	11.9884	72.4332	5.44983	53.6641	2.01711	83.4115	5.87272
LmxM.07:88424-90245	1821	LmxM.07.0240	protein_coding	hypothetical protein, conserved	33.0092	9.22797	37.4671	2.98739	42.1466	1.56799	44.0465	3.33859
LmxM.07:91562-97277	5715	LmxM.07.0250	protein_coding	protein kinase, putative	24.9694	2.68381	21.9567	0.636664	26.1295	0.863666	22.4299	2.0215
LmxM.07:100009-101113	1104	LmxM.07.0260	protein_coding	homoserine dehydrogenase-like protein	47.7509	11.0163	63.4303	5.8012	61.1635	2.36257	73.4386	5.43723
LmxM.07:103187-104381	1194	LmxM.07.0270	protein_coding	acetylornithine deacetylase-like protein	48.8279	7.3904	39.7562	2.35882	45.0928	1.72373	41.0198	1.60689
LmxM.07:104996-123644	18648	LmxM.07.0280	protein_coding	ubiquitin-protein ligase-like, putative	58.1013	9.03628	45.9215	7.41924	58.0659	1.59928	44.5292	8.62539
LmxM.07:126797-127562	765	LmxM.07.0290	protein_coding	hypothetical protein, conserved	77.8759	17.5469	82.5672	8.8658	76.0906	7.04286	83.6439	4.9269
LmxM.07:128682-128816	134	LmxM.07:ncRNA:rfamscan:128683-128816	non_protein_coding	unspecified product	85.5773	119.708	61.156	60.3237	29.2764	45.3065	30.4955	39.8502
LmxM.07:128686-128822	136	LmxM.07:ncRNA:rfamscan:128687-128822	non_protein_coding	unspecified product	131.919	62.3981	174.619	77.5606	106.859	84.0833	148.304	18.1095
LmxM.07:129112-131710	2598	LmxM.07.0300	protein_coding	hypothetical protein, conserved	13.3207	0.750587	13.2239	0.74039	10.8941	0.426089	12.6721	1.29628
LmxM.07:132981-135408	2427	LmxM.07.0310	protein_coding	hypothetical protein, conserved	16.4672	2.43848	16.1415	0.82384	14.7027	0.885172	16.3547	1.14794
LmxM.07:136786-139885	3099	LmxM.07.0320	protein_coding	hypothetical protein, conserved	25.6316	4.60032	22.5341	0.701415	25.0924	0.959565	23.2168	1.38639
LmxM.07:141020-143501	2481	LmxM.07.0330	protein_coding	hypothetical protein, conserved	14.8919	3.26741	11.2151	1.62487	13.9808	1.49206	10.538	1.69285
LmxM.07:144533-146852	2319	LmxM.07.0335	protein_coding	NUDIX family hydrolase, putative	41.0118	9.53569	48.4772	5.48248	52.599	2.62297	63.7079	4.58802
LmxM.07:152492-153740	1248	LmxM.07.0340	protein_coding	ATP-dependent DEAD/H RNA helicase, putative	86.0605	14.608	86.7867	8.7051	78.1398	4.85498	84.9949	2.74848
LmxM.07:154978-156952	1974	LmxM.07.0350	protein_coding	hypothetical protein, conserved	42.2884	5.46043	39.1715	2.74719	44.2707	2.13575	39.8204	4.68287
LmxM.07:158156-158480	324	LmxM.07.0360	protein_coding	hypothetical protein, conserved	55.4679	13.587	77.6945	8.34916	69.6336	1.70665	67.2002	9.38022
LmxM.07:161639-164399	2760	LmxM.07.0370	protein_coding	hypothetical protein, unknown function	3.51725	0.909425	2.47523	0.531233	2.56201	0.41481	1.80369	0.249747
LmxM.07:166022-176681	10659	LmxM.07.0380	protein_coding	hypothetical protein, conserved	50.1162	9.70539	48.7537	5.05748	57.7857	2.30522	49.9111	5.16346
LmxM.07:177493-180181	2688	LmxM.07.0390	protein_coding	hypothetical protein, conserved	28.0182	5.86322	27.6599	2.18443	32.3026	0.94595	29.7443	3.2985
LmxM.07:181205-183041	1836	LmxM.07.0400	protein_coding	hypothetical protein, conserved	14.8033	2.48581	11.5182	0.567787	13.8352	0.504127	8.8569	1.37253
LmxM.07:187347-188886	1539	LmxM.07.0410	protein_coding	hypothetical protein, conserved	38.2701	4.5041	47.3533	1.60803	47.9008	1.33064	51.5875	2.39026
LmxM.07:191095-191425	330	LmxM.07.0420	protein_coding	hypothetical protein, conserved	55.4417	19.1144	77.6057	8.70907	66.6361	9.8998	83.1167	12.5691
LmxM.07:192543-193017	474	LmxM.07.0430	protein_coding	maoc family dehydratase-like protein	86.8767	22.4299	123.114	10.4837	111.632	8.20251	123.279	19.2941
LmxM.07:194133-194607	474	LmxM.07.0440	protein_coding	maoc family dehydratase-like protein	70.3569	13.5339	92.6487	15.2121	78.81	6.96526	98.704	11.6981
LmxM.07:195148-195649	501	LmxM.07.0450	protein_coding	hypothetical protein, conserved	83.7406	19.3508	108.025	13.1231	102.349	2.88174	113.99	9.27515
LmxM.07:196494-198054	1560	LmxM.07.0460	protein_coding	acyl-CoA dehydrogenase, mitochondrial precursor, putative	65.7136	12.3383	74.1198	5.237	65.8993	2.2885	70.2582	2.66138
LmxM.07:198572-200915	2343	LmxM.07.0470	protein_coding	pre-rrna-processing protein tsr1 homolog	84.4732	13.4935	90.7489	5.35482	80.6566	6.40602	91.0523	6.76972
LmxM.07:206609-207089	480	LmxM.07.0475	protein_coding	hypothetical protein, conserved	65.7338	11.3291	70.0293	4.50542	71.4366	2.72927	60.4803	3.73749
LmxM.07:207283-221905	14622	LmxM.07.0480	protein_coding	hypothetical protein, conserved	51.0522	5.03339	46.895	2.73335	50.0514	2.17372	43.5061	3.20222
LmxM.07:223394-224585	1191	LmxM.07.0490	protein_coding	hypothetical protein, conserved	15.1924	6.89632	13.0198	2.39145	13.138	1.66521	11.7682	2.79656
LmxM.07:226780-227575	795	LmxM.07.0500	protein_coding	60S ribosomal protein L7a, putative	1351.3	319.987	1403.17	115.291	1486.52	38.5521	1416.26	61.3267
LmxM.07:228762-229662	900	LmxM.07.0510	protein_coding	60S ribosomal protein L7a, putative	1205.02	288.478	1250.3	100.499	1320.18	36.0029	1260.67	52.8719
LmxM.07:230891-231602	711	LmxM.07.0520	protein_coding	QA-SNARE protein putative	88.1861	21.914	103.891	11.511	111.208	3.55497	100.551	8.96834
LmxM.07:234776-235871	1095	LmxM.07.0530	protein_coding	adp/ATP carrier-like protein	14.5952	3.23695	15.7011	1.2766	15.1047	1.04752	15.3945	1.70228
LmxM.07:238877-241100	2223	LmxM.07.0540	protein_coding	hypothetical protein, conserved	22.5354	3.92428	21.5858	1.0068	24.8008	1.6566	23.8708	2.62598
LmxM.07:247456-252097	4641	LmxM.07.0550	protein_coding	cysteine peptidase B (CPB), putative	30.9555	8.67153	15.5628	2.50157	20.4822	3.19286	10.8974	1.73529
LmxM.07:253443-254121	678	LmxM.07.0560	protein_coding	ras-related protein rab-14, putative	43.2114	6.27705	46.8187	2.4303	55.1453	0.972321	48.4153	1.9647
LmxM.07:255898-257305	1407	LmxM.07.0570	protein_coding	hypothetical protein, conserved	32.2842	4.89598	31.4279	4.14953	33.5968	2.78817	27.9487	6.32051
LmxM.07:258850-262456	3606	LmxM.07.0580	protein_coding	hypothetical protein, conserved	51.119	12.2692	52.8031	4.82499	59.1702	4.33688	58.9631	4.63021
LmxM.07:263074-263156	82	LmxM.07:ncRNA:rfamscan:263075-263156	non_protein_coding	unspecified product	0	0	0	0	0	0	0	0
LmxM.07:263648-268451	4803	LmxM.07.0590	protein_coding	hypothetical protein, conserved	53.7357	6.16786	48.7084	3.97968	67.3356	2.03433	54.5823	2.51502
LmxM.07:269596-271324	1728	LmxM.07.0600	protein_coding	electron transfer flavoprotein-ubiquinone oxidoreductase, putative	25.7565	2.82489	21.9543	1.56324	24.4356	0.961787	19.8834	2.18026
LmxM.07:272802-273390	588	LmxM.07.0610	protein_coding	hypothetical protein, conserved	64.3402	17.1659	81.3977	8.5731	76.5137	2.82239	89.9322	8.32831
LmxM.07:274266-275034	768	LmxM.07.0615	protein_coding	hypothetical protein, conserved	20.1864	8.05955	21.7461	3.68673	24.4928	1.18726	20.9765	2.75521
LmxM.07:276042-277521	1479	LmxM.07.0620	protein_coding	hypothetical protein, conserved	37.4486	9.89748	40.8643	5.55844	44.0322	0.77918	44.1318	3.85642
LmxM.07:279065-282380	3315	LmxM.07.0630	protein_coding	vacuolar-type Ca2+-ATPase, putative	59.1117	8.64034	48.5914	5.23661	57.6498	1.0379	45.4756	3.70329
LmxM.07:284175-285183	1008	LmxM.07.0640	protein_coding	hypothetical protein, conserved	71.6295	9.14022	72.7285	5.7262	63.3717	2.03143	77.4708	6.22827
LmxM.07:286594-289954	3360	LmxM.07.0650	protein_coding	vacuolar-type Ca2+-ATPase, putative	59.9398	7.32454	49.7009	4.463	57.7293	1.48437	44.83	2.06604
LmxM.07:293934-295497	1563	LmxM.07.0660	protein_coding	hypothetical protein, conserved	30.5981	2.37535	30.1153	1.80328	34.882	2.33315	30.6157	2.88309
LmxM.07:296844-297354	510	LmxM.07.0670	protein_coding	hypothetical protein, conserved	49.9963	7.64105	65.8325	11.2078	64.9248	3.21923	70.3365	4.79803
LmxM.07:298559-299129	570	LmxM.07.0680	protein_coding	40S ribosomal protein S9, putative	422.602	114.076	423.793	31.379	458.713	28.6024	438.614	28.7534
LmxM.07:301540-306601	5061	LmxM.07.0690	protein_coding	protein kinase, putative	30.3462	1.92926	25.3335	2.15442	30.5752	2.16403	25.3766	1.30275
LmxM.07:307904-310643	2739	LmxM.07.0700	protein_coding	topoisomerase-related function protein-like protein	33.7314	2.25907	30.6884	2.05688	38.0905	1.84671	34.8217	2.04134
LmxM.07:311481-312045	564	LmxM.07.0710	protein_coding	centrin, putative	20.5414	3.82124	21.9363	3.74173	18.3354	2.31896	21.1069	2.13277
LmxM.07:313532-315275	1743	LmxM.07.0715	protein_coding	hypothetical protein	20.2985	4.51306	21.2982	2.71322	17.0397	1.03546	18.6613	3.12057
LmxM.07:317195-320975	3780	LmxM.07.0720	protein_coding	hypothetical protein, conserved	50.8495	10.6168	46.0442	4.10136	50.41	3.53891	45.9844	3.15499
LmxM.07:321945-324330	2385	LmxM.07.0730	protein_coding	malonyl-coa decarboxylase-like protein	21.1506	2.41686	20.6668	2.64436	21.4198	1.00252	20.6597	1.78184
LmxM.07:324958-336391	11433	LmxM.07.0740	protein_coding	hypothetical protein, conserved	22.9279	2.57211	17.3881	2.55241	20.8282	0.425335	17.0681	2.50184
LmxM.07:337715-338168	453	LmxM.07.0743	protein_coding	hypothetical protein, conserved	17.9765	4.78795	19.5411	1.67048	15.1258	1.32775	20.0317	1.1504
LmxM.07:340470-341358	888	LmxM.07.0750	protein_coding	hypothetical protein, conserved	22.0618	4.46304	27.1663	2.22968	30.0478	2.57427	31.9026	2.91093
LmxM.07:342515-346442	3927	LmxM.07.0760	protein_coding	6-phosphofructo-2-kinase-like protein	10.9805	4.35876	6.39207	0.751185	7.82377	1.11144	6.04785	1.22224
LmxM.07:349914-351138	1224	LmxM.07.0770	protein_coding	DNAJ-domain transmembrane-like protein	28.7878	4.6573	26.0577	2.397	30.771	2.21676	24.9289	2.92736
LmxM.07:351508-351621	113	LmxM.07:ncRNA:rfamscan:351509-351621	non_protein_coding	unspecified product	133.061	109.267	33.6083	47.0916	206.037	159.318	167.063	62.1053
LmxM.07:354293-355193	900	LmxM.07.0780	protein_coding	hypothetical protein, conserved	23.0111	3.01411	21.573	1.53524	26.7782	1.62363	24.7907	0.965576
LmxM.07:355995-356859	864	LmxM.07.0790	protein_coding	hypothetical protein, conserved	27.3141	5.94207	23.909	2.15031	24.3681	1.55005	23.3717	1.36986
LmxM.07:358306-360325	2019	LmxM.07.0800	protein_coding	flavoprotein subunit-like protein	47.3764	3.2661	21.4676	2.19622	61.9349	3.23879	22.0171	2.86915
LmxM.07:362729-363791	1062	LmxM.07.0802	protein_coding	hypothetical protein, conserved	50.308	9.62598	60.7077	6.1775	46.3612	3.07021	47.4927	5.74329
LmxM.07:364771-366565	1794	LmxM.07.0805	protein_coding	phosphoacetylglucosamine mutase-like protein	189.326	21.164	139.5	8.54915	189.288	4.85672	137.589	4.33773
LmxM.07:367758-368178	420	LmxM.07.0810	protein_coding	cytochrome b5-like protein	163.646	42.1594	122.162	7.73088	167.614	4.7241	127.397	12.414
LmxM.07:370811-378005	7194	LmxM.07.0830	protein_coding	hypothetical protein, conserved	11.4674	4.1101	5.37965	1.18081	7.39041	0.876971	3.7682	0.687606
LmxM.07:384616-390580	5964	LmxM.07.0831	protein_coding	hypothetical protein, conserved	8.80686	2.76514	3.84144	0.884124	6.32514	0.696175	2.659	0.522012
LmxM.07:395328-399060	3732	LmxM.07.0840	protein_coding	hypothetical protein, conserved	5.31764	2.12984	2.48336	1.02904	3.45584	0.543655	1.53069	0.210779
LmxM.07:402743-403292	549	LmxM.07.0850	protein_coding	ubiquitin-conjugating enzyme E2, putative	16.7464	3.43874	18.5054	2.30346	20.3843	1.9867	18.0055	1.00762
LmxM.07:413314-417649	4335	LmxM.07.0860	protein_coding	hypothetical protein, unknown function	12.1524	5.98336	6.5863	1.77518	6.51368	1.90141	5.19644	1.37918
LmxM.07:419403-420522	1119	LmxM.07.0870	protein_coding	splicing factor ptsr1-like protein	82.0566	13.3778	77.3184	3.83222	69.7476	4.33614	62.0655	1.86674
LmxM.07:425832-429915	4083	LmxM.07.0880	protein_coding	protein kinase, putative	24.6544	5.36064	15.5254	1.48427	19.8954	2.35586	14.0629	3.09835
LmxM.07:435775-437656	1881	LmxM.07.0890	protein_coding	hypothetical protein, unknown function	4.78026	3.14761	1.95974	0.840528	2.72514	0.524464	2.11564	0.346758
LmxM.07:441327-442218	891	LmxM.07.0900	protein_coding	serine/threonine kinase, putative	16.4349	8.73362	12.4384	2.48249	11.813	2.75739	11.155	3.05734
LmxM.07:445699-451204	5505	LmxM.07.0910	protein_coding	hypothetical protein, conserved	37.6106	6.24984	38.7379	2.59873	45.6972	1.47153	40.4287	2.95388
LmxM.07:454924-461776	6852	LmxM.07.0920	protein_coding	hypothetical protein, conserved	58.4654	6.61552	54.2811	4.44567	68.0431	1.5746	58.8	3.31897
LmxM.07:462381-463374	993	LmxM.07.0930	protein_coding	hypothetical protein, conserved	55.8829	9.23555	58.6619	2.84469	54.1102	3.66443	64.9124	4.83404
LmxM.07:465550-472855	7305	LmxM.07.0940	protein_coding	hypothetical protein, conserved	47.7712	6.92226	43.3376	4.49495	57.9869	2.22122	45.7132	1.59277
LmxM.07:476901-482784	5883	LmxM.07.0950	protein_coding	hypothetical protein, conserved	15.3418	4.23743	10.3343	1.03041	12.3621	0.943596	10.0426	1.23979
LmxM.07:484421-487889	3468	LmxM.07.0960	protein_coding	hypothetical protein, conserved	39.9537	5.38889	40.2015	1.18266	44.1575	0.776948	43.0992	3.79472
LmxM.07:489443-492083	2640	LmxM.07.0970	protein_coding	hypothetical protein, conserved	36.6551	5.77596	40.6999	2.63951	42.7377	0.939359	44.8262	2.95775
LmxM.07:492996-493353	357	LmxM.07.0980	protein_coding	RNA binding protein, putative	80.9338	21.2342	93.1935	4.97223	94.3013	9.50812	97.6304	9.92371
LmxM.07:494712-495738	1026	LmxM.07.0990	protein_coding	nucleolar RNA-binding protein, putative	252.984	64.5173	519.834	55.0508	276.422	14.1051	589.301	69.2713
LmxM.07:498255-499356	1101	LmxM.07.1000	protein_coding	RNA binding protein-like protein	111.797	27.2132	122.927	7.89662	125.106	8.82261	135.488	16.4977
LmxM.07:500929-501418	489	LmxM.07.1010	protein_coding	hypothetical protein, conserved	60.1132	13.117	72.7547	7.11149	65.0346	2.21575	79.5987	4.22854
LmxM.07:502803-506460	3657	LmxM.07.1020	protein_coding	PIF1 helicase-like protein, putative	32.7459	5.13927	33.8515	2.21206	37.3804	1.88494	35.741	2.60038
LmxM.07:507455-507803	348	LmxM.07.1030	protein_coding	peptidyl-prolyl cis-trans isomerase/rotamase, putative	122.315	35.6601	162.72	19.4196	159.644	12.1099	151.848	11.4137
LmxM.07:509381-509948	567	LmxM.07.1035	protein_coding	unspecified product	58.3793	16.3017	74.6368	7.23456	76.3968	4.82769	93.7728	11.8723
LmxM.07:511137-512112	975	LmxM.07.1040	protein_coding	hypothetical protein, conserved	27.0653	6.84698	36.3536	1.34823	30.8417	2.47671	38.9196	3.61506
LmxM.07:513170-516905	3735	LmxM.07.1050	protein_coding	cation-transporting ATPase, putative	67.8641	5.3008	61.9108	4.06104	64.413	2.38075	54.3712	3.09417
LmxM.07:518796-519135	339	LmxM.07.1055	protein_coding	hypothetical protein, conserved	31.7187	11.3031	37.7301	4.96181	29.2917	4.05232	31.8501	4.88398
LmxM.07:520064-521609	1545	LmxM.07.1060	protein_coding	lipoate-protein ligase-like	22.1218	4.4107	27.8721	1.97642	25.3623	0.824162	29.7693	2.75349
LmxM.07:521963-523472	1509	LmxM.07.1070	protein_coding	RNA-editing complex protein, putative	19.1149	3.27143	23.5636	1.59736	20.6235	0.787833	24.1401	2.17858
LmxM.07:525004-527521	2517	LmxM.07.1080	protein_coding	hypothetical protein, conserved	55.0954	11.6825	57.4458	2.73038	51.9073	2.83264	51.8534	4.26596
LmxM.07:529036-530290	1254	LmxM.07.1090	protein_coding	fatty acid desaturase, putative	40.5458	8.0957	37.2696	1.98499	43.1712	1.93183	32.0154	3.84032
LmxM.07:531793-532711	918	LmxM.07.1100	protein_coding	hypothetical protein, conserved	64.7751	15.8249	77.8435	9.3456	78.909	4.72732	85.5192	8.44974
LmxM.07:533319-534984	1665	LmxM.07.1101	protein_coding	unspecified product	72.2426	15.0054	98.7064	7.23864	86.5165	3.61699	115.825	8.31983
LmxM.07:535873-536962	1089	LmxM.07.1110	protein_coding	hypothetical protein, conserved	41.9994	2.77446	39.3744	4.43918	40.6806	1.16643	42.226	1.1699
LmxM.07:538621-539659	1038	LmxM.07.1120	protein_coding	proteasome regulatory non-ATP-ase subunit, putative	90.4721	18.6103	99.7335	7.30508	114.201	5.21409	110.137	8.19558
LmxM.07:541701-543432	1731	LmxM.07.1130	protein_coding	hypothetical protein, conserved	87.9397	19.1183	104.802	6.71786	106.454	4.87138	121.017	11.1849
LmxM.07:544273-544804	531	LmxM.07.1140	protein_coding	peptide methionine sulfoxide reductase-like	56.6715	6.13332	65.6059	7.60257	67.4245	4.18308	71.1424	4.94024
LmxM.07:547769-555377	7608	LmxM.07.1150	protein_coding	hypothetical protein, conserved	72.9013	8.45041	68.4865	2.8883	73.6044	1.2415	64.3029	2.67834
LmxM.07:556146-557622	1476	LmxM.07.1160	protein_coding	amino acid transporter 19, putative (AAT19)	511.451	154.132	341.466	46.7029	323.534	39.3077	223.287	50.0937
LmxM.07:563377-565603	2226	LmxM.07.1170	protein_coding	phosphoglycan beta 1,3 galactosyltransferase 1	26.6465	2.24974	23.0437	1.55544	33.0518	1.19458	25.1813	1.15546
[truncated: 7,388 more rows]
